# Supplementary material for: Taxonomic revision of New Guinea diving beetles of the Exocelina danae group, with the description of ten new species (Coleoptera, Dytiscidae, Copelatinae)
Source: Zookeys. 2016 Sep 27;(619):45–102. doi: 10.3897/zookeys.619.9951 (PMC5090162; doi:10.3897/zookeys.619.9951)
Supplement: XML Treatment for Exocelina andakombensis [file zookeys.619.9951-treatment4.xml]

<!DOCTYPE tp:taxon-treatment
  PUBLIC "-//TaxonX//DTD Taxonomic Treatment Publishing DTD v0 20100105//EN" "tax-treatment-NSO.dtd">
<tp:taxon-treatment xmlns:tp="http://www.plazi.org/taxpub"><tp:treatment-meta><kwd-group><label>Taxon classification</label><kwd><named-content content-type="kingdom">Animalia</named-content></kwd><kwd><named-content content-type="order">Coleoptera</named-content></kwd><kwd><named-content content-type="family">Dytiscidae</named-content></kwd></kwd-group><mixed-citation publication-type="journal"><person-group><name><surname>Shaverdo</surname><given-names>Helena</given-names></name><name><surname>Sagata</surname><given-names>Katayo</given-names></name><name><surname>Balke</surname><given-names>Michael</given-names></name></person-group><article-title>Taxonomic revision of New Guinea diving beetles of the <italic><tp:taxon-name><tp:taxon-name-part taxon-name-part-type="genus">Exocelina</tp:taxon-name-part> <tp:taxon-name-part taxon-name-part-type="species">danae</tp:taxon-name-part></tp:taxon-name></italic> group, with the description of ten new species (<tp:taxon-name><tp:taxon-name-part taxon-name-part-type="order">Coleoptera</tp:taxon-name-part></tp:taxon-name>, <tp:taxon-name><tp:taxon-name-part taxon-name-part-type="family">Dytiscidae</tp:taxon-name-part></tp:taxon-name>, <tp:taxon-name><tp:taxon-name-part taxon-name-part-type="subfamily">Copelatinae</tp:taxon-name-part></tp:taxon-name>)</article-title><source>Zookeys</source><day>27</day><month>9</month><year>2016</year><volume>2016</volume><issue>619</issue><fpage>45</fpage><lpage>102</lpage><pub-id pub-id-type="doi">10.3897/zookeys.619.9951</pub-id></mixed-citation></tp:treatment-meta><tp:nomenclature><label>4.</label><tp:taxon-name>
            <tp:taxon-name-part taxon-name-part-type="genus">Exocelina</tp:taxon-name-part>
            <tp:taxon-name-part taxon-name-part-type="species">andakombensis</tp:taxon-name-part>
            <object-id xmlns:xlink="http://www.w3.org/1999/xlink" content-type="zoobank" xlink:type="simple">http://zoobank.org/91325799-1256-468B-88EB-2E19175DAF80</object-id>
          </tp:taxon-name><tp:taxon-authority>Shaverdo &amp; Balke</tp:taxon-authority><tp:taxon-status xmlns:xlink="http://www.w3.org/1999/xlink" xlink:type="simple">sp. n.</tp:taxon-status><xref ref-type="fig" rid="F4">Figs 7</xref><xref ref-type="fig" rid="F16">, 29</xref><!--PageBreak--><tp:nomenclature-citation-list><tp:nomenclature-citation><tp:taxon-name>
                <tp:taxon-name-part taxon-name-part-type="genus">Exocelina</tp:taxon-name-part>
              </tp:taxon-name><comment>undescribed sp. MB1361: <xref ref-type="bibr" rid="B21">Toussaint et al. 2014</xref>: supplementary figs 1–4, tab. 2.</comment></tp:nomenclature-citation></tp:nomenclature-citation-list></tp:nomenclature><tp:treatment-sec sec-type="type locality" id="SECID0ET5AG"><title>Type locality.</title><p>Papua New Guinea: Gulf Province, Marawaka, Andakombe towards Morobe, <named-content xmlns:xlink="http://www.w3.org/1999/xlink" content-type="dwc:verbatimCoordinates" xlink:type="simple"><named-content content-type="geo-json" specific-use="{&#34;type&#34;:&#34;Point&#34;,&#34;coordinates&#34;:[145.758000,-7.149333]}" id="NCID0E35AG" xlink:type="simple">07°08.96'S; 145°45.48'E</named-content></named-content>, 1000 m a.s.l.</p></tp:treatment-sec><tp:treatment-sec sec-type="type material" id="SECID0EB6AG"><title>Type material.</title><p>
            <italic>Holotype</italic>: male “Papua New Guinea: Gulf, Marawaka, Andakombe towards Morobe, 1000m, 12.xi.2006, <named-content xmlns:xlink="http://www.w3.org/1999/xlink" content-type="dwc:verbatimCoordinates" xlink:type="simple"><named-content content-type="geo-json" specific-use="{&#34;type&#34;:&#34;Point&#34;,&#34;coordinates&#34;:[145.758033,-7.149300]}" id="NCID0EM6AG" xlink:type="simple">07.08.958S 145.45.482E</named-content></named-content>, Balke &amp; Kinibel (<abbrev xmlns:xlink="http://www.w3.org/1999/xlink" xlink:title="Papua New Guinea" id="ABBRID0ER6AG" xlink:type="simple">PNG</abbrev> 91)” (<named-content xmlns:xlink="http://www.w3.org/1999/xlink" content-type="dwc:institutional_code" xlink:type="simple">ZSM</named-content>). <italic>Paratypes</italic>: <bold>Morobe</bold>: 1 male, 4 females “Papua New Guinea: Morobe, Herzog Mts., Bundun, 700-800m, 2.iv.2006, <named-content xmlns:xlink="http://www.w3.org/1999/xlink" content-type="dwc:verbatimCoordinates" xlink:type="simple"><named-content content-type="geo-json" specific-use="{&#34;type&#34;:&#34;Point&#34;,&#34;coordinates&#34;:[146.618611,-6.859967]}" id="NCID0EHABG" xlink:type="simple">06.51.598S 146.37.07E</named-content></named-content>, Balke &amp; Sagata (<abbrev xmlns:xlink="http://www.w3.org/1999/xlink" xlink:title="Papua New Guinea" id="ABBRID0EMABG" xlink:type="simple">PNG</abbrev> 27)”, the male additionally with a green label “DNA M.Balke 1314” (<named-content xmlns:xlink="http://www.w3.org/1999/xlink" content-type="dwc:institutional_code" xlink:type="simple">NHMW</named-content>, <named-content xmlns:xlink="http://www.w3.org/1999/xlink" content-type="dwc:institutional_code" xlink:type="simple">ZSM</named-content>). <bold>Gulf</bold>: 2 males, 1 female with the same label as the holotype (<named-content xmlns:xlink="http://www.w3.org/1999/xlink" content-type="dwc:institutional_code" xlink:type="simple">NHMW</named-content>, <named-content xmlns:xlink="http://www.w3.org/1999/xlink" content-type="dwc:institutional_code" xlink:type="simple">ZSM</named-content>). 1 male “Papua New Guinea: Gulf, Marawaka, Andakombe towards Morobe, 1500m, 12.xi.2006, <named-content xmlns:xlink="http://www.w3.org/1999/xlink" content-type="dwc:verbatimCoordinates" xlink:type="simple"><named-content content-type="geo-json" specific-use="{&#34;type&#34;:&#34;Point&#34;,&#34;coordinates&#34;:[145.825917,-7.173550]}" id="NCID0E3BBG" xlink:type="simple">07.10.413S 145.49.555E</named-content></named-content>, Balke &amp; Kinibel (<abbrev xmlns:xlink="http://www.w3.org/1999/xlink" xlink:title="Papua New Guinea" id="ABBRID0EBCBG" xlink:type="simple">PNG</abbrev> 93)”, “DNA M.Balke 1361” [green] (<named-content xmlns:xlink="http://www.w3.org/1999/xlink" content-type="dwc:institutional_code" xlink:type="simple">ZSM</named-content>). 2 males “Papua New Guinea: Gulf, Marawaka, Mala, 1400m, 11.xi.2006, <named-content xmlns:xlink="http://www.w3.org/1999/xlink" content-type="dwc:verbatimCoordinates" xlink:type="simple"><named-content content-type="geo-json" specific-use="{&#34;type&#34;:&#34;Point&#34;,&#34;coordinates&#34;:[145.741117,-7.094400]}" id="NCID0EXCBG" xlink:type="simple">07.05.664S 145.44.467E</named-content></named-content>, Balke &amp; Kinibel (<abbrev xmlns:xlink="http://www.w3.org/1999/xlink" xlink:title="Papua New Guinea" id="ABBRID0E3CBG" xlink:type="simple">PNG</abbrev> 90)” (<named-content xmlns:xlink="http://www.w3.org/1999/xlink" content-type="dwc:institutional_code" xlink:type="simple">ZSM</named-content>). 3 males, 1 female “Papua New Guinea: Gulf, Marawaka, nr Ande, 1000m, 10.xi.2006, <named-content xmlns:xlink="http://www.w3.org/1999/xlink" content-type="dwc:verbatimCoordinates" xlink:type="simple"><named-content content-type="geo-json" specific-use="{&#34;type&#34;:&#34;Point&#34;,&#34;coordinates&#34;:[145.739583,-7.059967]}" id="NCID0EODBG" xlink:type="simple">07.03.598S 145.44.375E</named-content></named-content>, Balke &amp; Kinibel (<abbrev xmlns:xlink="http://www.w3.org/1999/xlink" xlink:title="Papua New Guinea" id="ABBRID0ETDBG" xlink:type="simple">PNG</abbrev> 89)” (<named-content xmlns:xlink="http://www.w3.org/1999/xlink" content-type="dwc:institutional_code" xlink:type="simple">NHMW</named-content>, <named-content xmlns:xlink="http://www.w3.org/1999/xlink" content-type="dwc:institutional_code" xlink:type="simple">ZSM</named-content>).</p></tp:treatment-sec><tp:treatment-sec sec-type="diagnosis" id="SECID0EKEBG"><title>Diagnosis.</title><p>Beetle small; piceous, with brown head and pronotum; matt, with strong punctation and microreticulation; male antennae simple; protarsomere 4 with weakly curved anterolateral hook-like seta, equal to more laterally situated large seta; median lobe with slightly curved, rounded apex in lateral view and with slightly concave apex in ventral view, on both lateral sides with strong, relatively long setae situated broad-linearly on anterior half of distal part of median lobe; paramere without notch on dorsal side. The species is very similar to <italic><tp:taxon-name><tp:taxon-name-part taxon-name-part-type="genus">Exocelina</tp:taxon-name-part> <tp:taxon-name-part taxon-name-part-type="species">injiensis</tp:taxon-name-part></tp:taxon-name></italic> sp. n. but differs from it in small, equal to laterally situated large seta, weakly curved anterolateral hook-like seta of protarsomere 4 (large, thick, strongly curved anterolateral hook-like seta in <italic><tp:taxon-name><tp:taxon-name-part taxon-name-part-type="genus">Exocelina</tp:taxon-name-part> <tp:taxon-name-part taxon-name-part-type="species">injiensis</tp:taxon-name-part></tp:taxon-name></italic> sp. n.), shorter and less numerous ventral setae of protarsomere 5, and absence of fine lateral carina, bordering shorter distal setae, on the median lobe.</p></tp:treatment-sec><tp:treatment-sec sec-type="description" id="SECID0EEFBG"><title>Description.</title><p>
            <italic>Size and shape</italic>: Beetle small (<abbrev xmlns:xlink="http://www.w3.org/1999/xlink" xlink:title="total body length without head" id="ABBRID0EMFBG" xlink:type="simple">TL-H</abbrev> 3.15–3.55 mm, <abbrev xmlns:xlink="http://www.w3.org/1999/xlink" xlink:title="total body length" id="ABBRID0EUFBG" xlink:type="simple">TL</abbrev> 3.55–4.1 mm, <abbrev xmlns:xlink="http://www.w3.org/1999/xlink" xlink:title="maximum body width" id="ABBRID0E2FBG" xlink:type="simple">MW</abbrev> 1.7–1.95 mm), with oblong-oval habitus, broadest at elytral middle. <italic>Coloration</italic>: Head reddish brown to dark brown, with small darker areas posterior to eyes; pronotum reddish brown to dark brown, paler laterally, sometimes piceous on disc; elytra piceous, dark brown laterally, with narrow reddish sutural lines; head append<!--PageBreak-->ages and legs proximally yellowish red, legs distally darker, reddish brown, especially metathoracic legs (Fig. <xref ref-type="fig" rid="F16">29</xref>). Teneral specimens paler.</p><p>
            <italic>Surface sculpture</italic>: Head with very dense punctation (spaces between most of punctures equal size of punctures), sparser anteriorly; diameter of most of punctures equal diameter of cells of microreticulation. Pronotum and elytra with sparser and slightly finer punctation than on head. Pronotum and elytra with strongly impressed microreticulation, dorsal surface matt. Head with microreticulation stronger. Metaventrite and metacoxa distinctly microreticulate, metacoxal plates with longitudinal strioles and transverse wrinkles, abdominal ventrites with distinct microreticulation and strioles. Metaventrite medially, metacoxal plates, and abdominal ventrites with sparse but distinct punctation.</p><p>
            <italic>Structures</italic>: Pronotum with distinct lateral bead. Base of prosternum and neck of prosternal process with distinct ridge, slightly rounded anteriorly. Blade of prosternal process lanceolate, relatively broad, slightly convex, and smooth, with distinct lateral bead and few lateral setae; neck and blade of prosternal process evenly jointed. Abdominal ventrite 6 slightly truncate.</p><p>
            <italic>Male</italic>: Antennae simple. Protarsomere 4 with small (equal to laterally situated large seta), weakly curved anterolateral hook-like seta; small setae around it reduced. Protarsomere 5 ventrally with anterior row of 8 and posterior row of 3 short setae (Fig. <xref ref-type="fig" rid="F4">7A</xref>). Median lobe with slightly curved, rounded apex in lateral view and with almost truncate apex in ventral view, on both lateral sides with strong, short setae situated almost linearly on a half of distal part of median lobe. Paramere without notch, slightly concave on dorsal side and with dense setae on subdistal part; proximal setae inconspicuous (Fig. <xref ref-type="fig" rid="F4">7B–D</xref>). Abdominal ventrite 6 with 6–9 lateral striae on each side.</p><fig id="F3" position="float" orientation="portrait"><label>Figures 5–6.</label><caption><p>
          <bold>5</bold> <italic><tp:taxon-name><tp:taxon-name-part taxon-name-part-type="genus">Exocelina</tp:taxon-name-part> <tp:taxon-name-part taxon-name-part-type="species">kabwumensis</tp:taxon-name-part></tp:taxon-name></italic> sp. n. <bold>6</bold> <italic><tp:taxon-name><tp:taxon-name-part taxon-name-part-type="genus">Exocelina</tp:taxon-name-part> <tp:taxon-name-part taxon-name-part-type="species">woitapensis</tp:taxon-name-part></tp:taxon-name></italic> sp. n. <bold>A</bold> male protarsomeres 4–5 in ventral view <bold>B</bold> median lobe in ventral view <bold>C</bold> median lobe in lateral view <bold>D</bold> paramere in external view.</p></caption><graphic xmlns:xlink="http://www.w3.org/1999/xlink" xlink:href="zookeys-619-045-g003.jpg" position="float" orientation="portrait" xlink:type="simple" id="oo_104344.jpg"/></fig><fig id="F4" position="float" orientation="portrait"><label>Figures 7–8.</label><caption><p>
          <bold>7</bold> <italic><tp:taxon-name><tp:taxon-name-part taxon-name-part-type="genus">Exocelina</tp:taxon-name-part> <tp:taxon-name-part taxon-name-part-type="species">andakombensis</tp:taxon-name-part></tp:taxon-name></italic> sp. n. <bold>8</bold> <italic><tp:taxon-name><tp:taxon-name-part taxon-name-part-type="genus">Exocelina</tp:taxon-name-part> <tp:taxon-name-part taxon-name-part-type="species">injiensis</tp:taxon-name-part></tp:taxon-name></italic> sp. n. <bold>A</bold> male protarsomeres 4–5 in ventral view <bold>B</bold> median lobe in ventral view <bold>C</bold> median lobe in lateral view <bold>D</bold> paramere in external view.</p></caption><graphic xmlns:xlink="http://www.w3.org/1999/xlink" xlink:href="zookeys-619-045-g004.jpg" position="float" orientation="portrait" xlink:type="simple" id="oo_104345.jpg"/></fig><p>
            <italic>Holotype</italic>: <abbrev xmlns:xlink="http://www.w3.org/1999/xlink" xlink:title="total body length without head" id="ABBRID0E6JBG" xlink:type="simple">TL-H</abbrev> 3.25 mm, <abbrev xmlns:xlink="http://www.w3.org/1999/xlink" xlink:title="total body length" id="ABBRID0EHKBG" xlink:type="simple">TL</abbrev> 3.6 mm, <abbrev xmlns:xlink="http://www.w3.org/1999/xlink" xlink:title="maximum body width" id="ABBRID0EOKBG" xlink:type="simple">MW</abbrev> 1.75 mm.</p><p>
            <italic>Female</italic>: Without evident differences in external morphology from males, except for not modified pro- and mesotarsi and abdominal ventrite 6 without striae.</p></tp:treatment-sec><tp:treatment-sec sec-type="distribution" id="SECID0E3KBG"><title>Distribution.</title><p>Papua New Guinea: Gulf and Morobe Provinces (Fig. <xref ref-type="fig" rid="F20">40</xref>).</p></tp:treatment-sec><tp:treatment-sec sec-type="etymology" id="SECID0EGLBG"><title>Etymology.</title><p>The species is named after Andakombe Village. The name is an adjective in the nominative singular.</p></tp:treatment-sec><tp:treatment-sec><!--Section generated to contain objects referenced in tp:taxon-treatment.--><fig id="F16" position="float" orientation="portrait"><label>Figures 27–30.</label><caption><p>Habitus and coloration <bold>27</bold> <italic><tp:taxon-name><tp:taxon-name-part taxon-name-part-type="genus">Exocelina</tp:taxon-name-part> <tp:taxon-name-part taxon-name-part-type="species">kabwumensis</tp:taxon-name-part></tp:taxon-name></italic> sp. n. <bold>28</bold> <italic><tp:taxon-name><tp:taxon-name-part taxon-name-part-type="genus">Exocelina</tp:taxon-name-part> <tp:taxon-name-part taxon-name-part-type="species">woitapensis</tp:taxon-name-part></tp:taxon-name></italic> sp. n. <bold>29</bold> <italic><tp:taxon-name><tp:taxon-name-part taxon-name-part-type="genus">Exocelina</tp:taxon-name-part> <tp:taxon-name-part taxon-name-part-type="species">andakombensis</tp:taxon-name-part></tp:taxon-name></italic> sp. n. <bold>30</bold> <italic><tp:taxon-name><tp:taxon-name-part taxon-name-part-type="genus">Exocelina</tp:taxon-name-part> <tp:taxon-name-part taxon-name-part-type="species">injiensis</tp:taxon-name-part></tp:taxon-name></italic> sp. n.</p></caption><graphic xmlns:xlink="http://www.w3.org/1999/xlink" xlink:href="zookeys-619-045-g016.jpg" position="float" orientation="portrait" xlink:type="simple" id="oo_104358.jpg"/></fig><fig id="F20" position="float" orientation="portrait"><label>Figure 40.</label><caption><p>Map of Papua New Guinea showing distribution of species of the <italic><tp:taxon-name><tp:taxon-name-part taxon-name-part-type="genus">Exocelina</tp:taxon-name-part> <tp:taxon-name-part taxon-name-part-type="species">danae</tp:taxon-name-part></tp:taxon-name></italic>-group.</p></caption><graphic xmlns:xlink="http://www.w3.org/1999/xlink" xlink:href="zookeys-619-045-g020.jpg" position="float" orientation="portrait" xlink:type="simple" id="oo_104362.jpg"/></fig></tp:treatment-sec><ref-list><ref id="B21"><mixed-citation xmlns:xlink="http://www.w3.org/1999/xlink" xlink:type="simple">
          <person-group><name name-style="western"><surname>Toussaint</surname><given-names>EFA</given-names></name><name name-style="western"><surname>Hall</surname><given-names>R</given-names></name><name name-style="western"><surname>Monaghan</surname><given-names>MT</given-names></name><name name-style="western"><surname>Sagata</surname><given-names>K</given-names></name><name name-style="western"><surname>Ibalim</surname><given-names>S</given-names></name><name name-style="western"><surname>Shaverdo</surname><given-names>HV</given-names></name><name name-style="western"><surname>Vogler</surname><given-names>AP</given-names></name><name name-style="western"><surname>Pons</surname><given-names>J</given-names></name><name name-style="western"><surname>Balke</surname><given-names>M</given-names></name></person-group> (<year>2014</year>) <article-title>The towering orogeny of New Guinea as a trigger for arthropod megadiversity.</article-title> <source>Nature Communications</source> <volume>1</volume>: <fpage>1</fpage>–<lpage>10</lpage> + 10 supplements, 5: 4001. doi: <ext-link xlink:type="simple" ext-link-type="doi" xlink:href="10.1038/ncomms5001">10.1038/ncomms5001</ext-link></mixed-citation></ref></ref-list></tp:taxon-treatment>
