# Supplementary material for: Taxonomic revision of New Guinea diving beetles of the Exocelina danae group, with the description of ten new species (Coleoptera, Dytiscidae, Copelatinae)
Source: Zookeys. 2016 Sep 27;(619):45–102. doi: 10.3897/zookeys.619.9951 (PMC5090162; doi:10.3897/zookeys.619.9951)
Supplement: XML Treatment for Exocelina atrata [file zookeys.619.9951-treatment5.xml]

<!DOCTYPE tp:taxon-treatment
  PUBLIC "-//TaxonX//DTD Taxonomic Treatment Publishing DTD v0 20100105//EN" "tax-treatment-NSO.dtd">
<tp:taxon-treatment xmlns:tp="http://www.plazi.org/taxpub"><tp:treatment-meta><kwd-group><label>Taxon classification</label><kwd><named-content content-type="kingdom">Animalia</named-content></kwd><kwd><named-content content-type="order">Coleoptera</named-content></kwd><kwd><named-content content-type="family">Dytiscidae</named-content></kwd></kwd-group><mixed-citation publication-type="journal"><person-group><name><surname>Shaverdo</surname><given-names>Helena</given-names></name><name><surname>Sagata</surname><given-names>Katayo</given-names></name><name><surname>Balke</surname><given-names>Michael</given-names></name></person-group><article-title>Taxonomic revision of New Guinea diving beetles of the <italic><tp:taxon-name><tp:taxon-name-part taxon-name-part-type="genus">Exocelina</tp:taxon-name-part> <tp:taxon-name-part taxon-name-part-type="species">danae</tp:taxon-name-part></tp:taxon-name></italic> group, with the description of ten new species (<tp:taxon-name><tp:taxon-name-part taxon-name-part-type="order">Coleoptera</tp:taxon-name-part></tp:taxon-name>, <tp:taxon-name><tp:taxon-name-part taxon-name-part-type="family">Dytiscidae</tp:taxon-name-part></tp:taxon-name>, <tp:taxon-name><tp:taxon-name-part taxon-name-part-type="subfamily">Copelatinae</tp:taxon-name-part></tp:taxon-name>)</article-title><source>Zookeys</source><day>27</day><month>9</month><year>2016</year><volume>2016</volume><issue>619</issue><fpage>45</fpage><lpage>102</lpage><pub-id pub-id-type="doi">10.3897/zookeys.619.9951</pub-id></mixed-citation></tp:treatment-meta><tp:nomenclature><label>5.</label><tp:taxon-name>
            <tp:taxon-name-part taxon-name-part-type="genus">Exocelina</tp:taxon-name-part>
            <tp:taxon-name-part taxon-name-part-type="species">atrata</tp:taxon-name-part>
          </tp:taxon-name><tp:taxon-authority>(Balfour-Browne, 1939)</tp:taxon-authority><xref ref-type="fig" rid="F14">Figs 22</xref><xref ref-type="fig" rid="F18">, 36</xref><tp:nomenclature-citation-list><tp:nomenclature-citation><tp:taxon-name>
                <tp:taxon-name-part taxon-name-part-type="genus">Copelatus</tp:taxon-name-part> <tp:taxon-name-part taxon-name-part-type="species">atratus</tp:taxon-name-part></tp:taxon-name><comment>J. <xref ref-type="bibr" rid="B1">Balfour-Browne 1939</xref>: 66; <xref ref-type="bibr" rid="B9">Guignot 1956</xref>: 55 (catalogue); <xref ref-type="bibr" rid="B7">Guéorguiev 1968</xref>: 32 (catalogue); <xref ref-type="bibr" rid="B8">Guéorguiev and Rocchi 1993</xref>: 161 (catalogue).</comment></tp:nomenclature-citation><tp:nomenclature-citation><tp:taxon-name>
                <tp:taxon-name-part taxon-name-part-type="genus">Copelatus</tp:taxon-name-part> (<tp:taxon-name-part taxon-name-part-type="subgenus">Papuadytes</tp:taxon-name-part>) <tp:taxon-name-part taxon-name-part-type="species">atratus</tp:taxon-name-part></tp:taxon-name><comment>J. Balfour-Browne, 1939: <xref ref-type="bibr" rid="B2">Balke 1998</xref>: 326 (notes, diagnosis); <xref ref-type="bibr" rid="B10">Nilsson 2001</xref>: 76 (catalogue).</comment></tp:nomenclature-citation><tp:nomenclature-citation><tp:taxon-name>
                <tp:taxon-name-part taxon-name-part-type="genus">Papuadytes</tp:taxon-name-part> <tp:taxon-name-part taxon-name-part-type="species">atratus</tp:taxon-name-part></tp:taxon-name><comment>(J. Balfour-Browne, 1939): <xref ref-type="bibr" rid="B12">Nilsson and Fery 2006</xref>: 56 (comb. n.).</comment></tp:nomenclature-citation><tp:nomenclature-citation><tp:taxon-name>
                <tp:taxon-name-part taxon-name-part-type="genus">Exocelina</tp:taxon-name-part> <tp:taxon-name-part taxon-name-part-type="species">atrata</tp:taxon-name-part></tp:taxon-name><comment>(J. Balfour-Browne, 1939): <xref ref-type="bibr" rid="B11">Nilsson 2007</xref>: 33 (comb. n.).</comment></tp:nomenclature-citation></tp:nomenclature-citation-list></tp:nomenclature><tp:treatment-sec sec-type="type locality" id="SECID0EIPBG"><title>Type locality.</title><p>Papua New Guinea: Oro (Northern) Province, Kokoda, approximately <named-content xmlns:xlink="http://www.w3.org/1999/xlink" content-type="dwc:verbatimCoordinates" xlink:type="simple"><named-content content-type="geo-json" specific-use="{&#34;type&#34;:&#34;Point&#34;,&#34;coordinates&#34;:[147.733333,-8.883333]}" id="NCID0ERPBG" xlink:type="simple">08°53'S; 147°44'E</named-content></named-content>, approximately 366 m a.s.l.</p></tp:treatment-sec><tp:treatment-sec sec-type="type material" id="SECID0EWPBG"><title>Type material.</title><p>
            <italic>Holotype</italic>: male “Type” [round, with red bead], “Under stones: river side.”, “PAPUA:Kokoda. 1,200ft. viii.1933. L.E.Cheesman. B.M.1933-577.”, “<tp:taxon-name><tp:taxon-name-part taxon-name-part-type="genus">Copelatus</tp:taxon-name-part> <tp:taxon-name-part taxon-name-part-type="species">atratus</tp:taxon-name-part></tp:taxon-name>, ♂ Type nov.sp.” [<abbrev xmlns:xlink="http://www.w3.org/1999/xlink" xlink:title="handwritten" id="ABBRID0EHQBG" xlink:type="simple">hw</abbrev>, blue ink, the word “type” with red ink], “Holotype” [red] (<abbrev xmlns:xlink="http://www.w3.org/1999/xlink" content-type="institution" xlink:title="The Natural History Museum, London, UK" id="ABBRID0ELQBG" xlink:type="simple">BMNH</abbrev>). <italic>Paratypes</italic>: 1 female “Type” [round, with red bead], “Under stones: river side.”, “PAPUA:Kokoda. 1,200ft. viii.1933. L.E.Cheesman. B.M.1933-577.”, “<tp:taxon-name><tp:taxon-name-part taxon-name-part-type="genus">Copelatus</tp:taxon-name-part> <tp:taxon-name-part taxon-name-part-type="species">atratus</tp:taxon-name-part></tp:taxon-name>, ♀ Type nov.sp.” [<abbrev xmlns:xlink="http://www.w3.org/1999/xlink" xlink:title="handwritten" id="ABBRID0E2QBG" xlink:type="simple">hw</abbrev>, blue ink, the word “type” with red ink] (<abbrev xmlns:xlink="http://www.w3.org/1999/xlink" content-type="institution" xlink:title="The Natural History Museum, London, UK" id="ABBRID0E6QBG" xlink:type="simple">BMNH</abbrev>). 4 males, 1 female “Co-type” [round, with yellow bead], “Under stones: river side.”, “PAPUA:Kokoda. 1,200ft. viii.1933. L.E.Cheesman. B.M.1933-577.”, “<tp:taxon-name><tp:taxon-name-part taxon-name-part-type="genus">Copelatus</tp:taxon-name-part> <tp:taxon-name-part taxon-name-part-type="species">atratus</tp:taxon-name-part></tp:taxon-name>, ♂ [or ♀] Cotype nov.sp.” [<abbrev xmlns:xlink="http://www.w3.org/1999/xlink" xlink:title="handwritten" id="ABBRID0ENRBG" xlink:type="simple">hw</abbrev>, blue ink, the word “Cotype” with red ink] (<abbrev xmlns:xlink="http://www.w3.org/1999/xlink" content-type="institution" xlink:title="The Natural History Museum, London, UK" id="ABBRID0ERRBG" xlink:type="simple">BMNH</abbrev>). 4 males “Co-type” [round, with yellow bead], “PAPUA:Kokoda. 1,200ft. vi-vii.1933. L.E.Cheesman. B.M.1933-427.”, “<tp:taxon-name><tp:taxon-name-part taxon-name-part-type="genus">Copelatus</tp:taxon-name-part> <tp:taxon-name-part taxon-name-part-type="species">atratus</tp:taxon-name-part></tp:taxon-name>, B-B ♂ Co-type.” [<abbrev xmlns:xlink="http://www.w3.org/1999/xlink" xlink:title="handwritten" id="ABBRID0E6RBG" xlink:type="simple">hw</abbrev>, black ink] (<abbrev xmlns:xlink="http://www.w3.org/1999/xlink" content-type="institution" xlink:title="The Natural History Museum, London, UK" id="ABBRID0EDSBG" xlink:type="simple">BMNH</abbrev>).</p></tp:treatment-sec><tp:treatment-sec sec-type="diagnosis" id="SECID0EISBG"><title>Diagnosis.</title><p>Beetle medium-sized, dark brown, with paler, reddish-brown, head and pronotal sides; dorsal surface with fine punctation and evident microreticulation, shiny; pronotum with distinct lateral bead; male antennomeres simple; male protarsomere 4 with large, thick, strongly curved anterolateral hook-like seta; median lobe broad, with almost parallel sides and broadly rounded apex in ventral view and with slightly curved apex, some short distal setae in lateral view; paramere without notch on dorsal side.</p></tp:treatment-sec><tp:treatment-sec sec-type="redescription" id="SECID0ENSBG"><title>Redescription.</title><p>
            <italic>Size and shape</italic>: Beetle medium-sized (<abbrev xmlns:xlink="http://www.w3.org/1999/xlink" xlink:title="total body length without head" id="ABBRID0EVSBG" xlink:type="simple">TL-H</abbrev> 4.20–4.25 mm, <abbrev xmlns:xlink="http://www.w3.org/1999/xlink" xlink:title="total body length" id="ABBRID0E4SBG" xlink:type="simple">TL</abbrev> 4.75 mm, <abbrev xmlns:xlink="http://www.w3.org/1999/xlink" xlink:title="maximum body width" id="ABBRID0EETBG" xlink:type="simple">MW</abbrev> 2.25 mm), with rather oblong habitus, broadest at elytral middle. <italic>Coloration</italic>: Head dark brown, with reddish-brown clypeus and vertex; pronotum dark brown on disc and reddish-brown on sides; elytra uniformly dark brown; ventrally pale brown to brown, slightly darker on metacoxal plates; head appendages yellowish-brown to reddish-brown, legs darker distally (Fig. <xref ref-type="fig" rid="F18">36</xref>).</p><p>
            <italic>Surface sculpture</italic>: Head with dense and coarse punctation (spaces between punctures 1–2 times size of punctures); diameter of punctures smaller than diameter of cells of microreticulation. Pronotum with evident, dense punctation, finer, sparser than on head. Elytra with finer, sparser punctation than on pronotum, punctation fine but distinct. Pronotum and elytra with distinct microreticulation, dorsal surface shiny. Head with microreticulation slightly stronger. Metaventrite, metacoxa, and abdominal ventrites distinctly microreticulate, but with cells of microreticulation larger than on dorsal side. Metacoxal plates with longitudinal strioles and transverse wrinkles; abdominal ventrites with strioles. Ventrum with inconspicuous punctation, more evident on metacoxal plates and two last abdominal ventrites.</p><p>
            <italic>Structures</italic>: Pronotum with distinct lateral bead. Base of prosternum and neck of prosternal process with distinct ridge, smooth anteriorly, without anterolateral extensions. Blade of prosternal process lanceolate, relatively narrow, convex, with distinct bead and few setae laterally; neck and blade of prosternal process evenly jointed. Abdominal ventrite 6 truncate apically.</p><p>
            <italic>Male</italic>: Antenna simple. Protarsomere 4 with large, thick, strongly curved anterolateral hook-like seta. Protarsomere 5 ventrally with dense anterior band of ca. 70 relatively long, thin setae and posterior row of 15 similar setae (Fig. <xref ref-type="fig" rid="F14">22A</xref>). Abdominal <!--PageBreak-->ventrite 6 with 4–5 lateral striae on each side. Median lobe broad, with almost parallel sides and slightly concave apex in ventral view and with slightly curved apex, some short distal setae situated in small groups under very fine carinas in lateral view; ventral sclerite of medial lobe as long as median lobe or slightly longer (Fig. <xref ref-type="fig" rid="F14">22B–C</xref>). Paramere without notch, slightly concave on dorsal side, with thin, sparse, inconspicuous proximal setae and thicker, denser, and longer subdistal setae (Fig. <xref ref-type="fig" rid="F14">22D</xref>).</p><p>
            <italic>Female</italic>: Without evident differences in external morphology from males, except for not modified pro- and mesotarsi and abdominal ventrite 6 rounded apically, without striae.</p></tp:treatment-sec><tp:treatment-sec sec-type="distribution" id="SECID0ESUBG"><title>Distribution.</title><p>Papua New Guinea: Oro (Northern) Province. The species is known only from its type locality (Fig. <xref ref-type="fig" rid="F20">40</xref>).</p></tp:treatment-sec><tp:treatment-sec><!--Section generated to contain objects referenced in tp:taxon-treatment.--><fig id="F14" position="float" orientation="portrait"><label>Figures 22–23.</label><caption><p>
          <bold>22</bold> <italic><tp:taxon-name><tp:taxon-name-part taxon-name-part-type="genus">Exocelina</tp:taxon-name-part> <tp:taxon-name-part taxon-name-part-type="species">atrata</tp:taxon-name-part></tp:taxon-name></italic> (Balfour-Browne, 1939) <bold>23</bold> <italic><tp:taxon-name><tp:taxon-name-part taxon-name-part-type="genus">Exocelina</tp:taxon-name-part> <tp:taxon-name-part taxon-name-part-type="species">posmani</tp:taxon-name-part></tp:taxon-name></italic> sp. n. <bold>A</bold> male protarsomeres 4–5 in ventral view <bold>B</bold> median lobe in ventral view <bold>C</bold> median lobe in lateral view <bold>D</bold> paramere in external view.</p></caption><graphic xmlns:xlink="http://www.w3.org/1999/xlink" xlink:href="zookeys-619-045-g014.jpg" position="float" orientation="portrait" xlink:type="simple" id="oo_104356.jpg"/></fig><fig id="F18" position="float" orientation="portrait"><label>Figures 35–38.</label><caption><p>Habitus and coloration <bold>35</bold> <italic><tp:taxon-name><tp:taxon-name-part taxon-name-part-type="genus">Exocelina</tp:taxon-name-part> <tp:taxon-name-part taxon-name-part-type="species">marawaka</tp:taxon-name-part></tp:taxon-name></italic> sp. n. <bold>36</bold> <italic><tp:taxon-name><tp:taxon-name-part taxon-name-part-type="genus">Exocelina</tp:taxon-name-part> <tp:taxon-name-part taxon-name-part-type="species">atrata</tp:taxon-name-part></tp:taxon-name></italic> (Balfour-Browne, 1939) <bold>37</bold> <italic><tp:taxon-name><tp:taxon-name-part taxon-name-part-type="genus">Exocelina</tp:taxon-name-part> <tp:taxon-name-part taxon-name-part-type="species">garaina</tp:taxon-name-part></tp:taxon-name></italic> sp. n. <bold>38</bold> <italic><tp:taxon-name><tp:taxon-name-part taxon-name-part-type="genus">Exocelina</tp:taxon-name-part> <tp:taxon-name-part taxon-name-part-type="species">posmani</tp:taxon-name-part></tp:taxon-name></italic> sp. n.</p></caption><graphic xmlns:xlink="http://www.w3.org/1999/xlink" xlink:href="zookeys-619-045-g018.jpg" position="float" orientation="portrait" xlink:type="simple" id="oo_104360.jpg"/></fig><fig id="F20" position="float" orientation="portrait"><label>Figure 40.</label><caption><p>Map of Papua New Guinea showing distribution of species of the <italic><tp:taxon-name><tp:taxon-name-part taxon-name-part-type="genus">Exocelina</tp:taxon-name-part> <tp:taxon-name-part taxon-name-part-type="species">danae</tp:taxon-name-part></tp:taxon-name></italic>-group.</p></caption><graphic xmlns:xlink="http://www.w3.org/1999/xlink" xlink:href="zookeys-619-045-g020.jpg" position="float" orientation="portrait" xlink:type="simple" id="oo_104362.jpg"/></fig></tp:treatment-sec><ref-list><ref id="B1"><mixed-citation xmlns:xlink="http://www.w3.org/1999/xlink" xlink:type="simple">
          <person-group><name name-style="western"><surname>Balfour-Browne</surname><given-names>J</given-names></name></person-group> (<year>1939</year>) <article-title>On <italic><tp:taxon-name><tp:taxon-name-part taxon-name-part-type="genus">Copelatus</tp:taxon-name-part></tp:taxon-name></italic> Er. and <italic><tp:taxon-name><tp:taxon-name-part taxon-name-part-type="genus">Leiopterus</tp:taxon-name-part></tp:taxon-name></italic> Steph. (<tp:taxon-name><tp:taxon-name-part taxon-name-part-type="order">Coleoptera</tp:taxon-name-part></tp:taxon-name>: <tp:taxon-name><tp:taxon-name-part taxon-name-part-type="family">Dytiscidae</tp:taxon-name-part></tp:taxon-name>) with descriptions of new species.</article-title> <source>Transactions of the Royal entomological Society of London</source> <volume>88</volume>(<issue>2</issue>): <fpage>57</fpage>–<lpage>88</lpage>. doi: <ext-link xlink:type="simple" ext-link-type="doi" xlink:href="10.1111/j.1365-2311.1939.tb00250.x">10.1111/j.1365-2311.1939.tb00250.x</ext-link></mixed-citation></ref><ref id="B9"><mixed-citation xmlns:xlink="http://www.w3.org/1999/xlink" xlink:type="simple">
          <person-group><name name-style="western"><surname>Guignot</surname><given-names>F</given-names></name></person-group> (<year>1956</year>) <article-title>Dytiscides récoltés par le Dr. L. Biro en nouvelle Guinée at dans l’ile de Java (<tp:taxon-name><tp:taxon-name-part taxon-name-part-type="order">Coleoptera</tp:taxon-name-part></tp:taxon-name>).</article-title> <source>Annales historico-naturales Musei nationalis hungarici</source> (<series>N.S.</series>) <volume>VII</volume>: <fpage>51</fpage>–<lpage>60</lpage>.</mixed-citation></ref><ref id="B7"><mixed-citation xmlns:xlink="http://www.w3.org/1999/xlink" xlink:type="simple">
          <person-group><name name-style="western"><surname>Guéorguiev</surname><given-names>VB</given-names></name></person-group> (<year>1968</year>) <article-title>Essai de classification des coléoptères <tp:taxon-name><tp:taxon-name-part taxon-name-part-type="family">Dytiscidae</tp:taxon-name-part></tp:taxon-name>. I. Tribus <tp:taxon-name><tp:taxon-name-part taxon-name-part-type="tribe">Copelatini</tp:taxon-name-part></tp:taxon-name> (<tp:taxon-name><tp:taxon-name-part taxon-name-part-type="subfamily">Colymbetinae</tp:taxon-name-part></tp:taxon-name>).</article-title> <source>Izvestiya na Zoologicheskiya Institut (s Muzei) Sofiya</source> <volume>28</volume>: <fpage>5</fpage>–<lpage>45</lpage>.</mixed-citation></ref><ref id="B8"><mixed-citation xmlns:xlink="http://www.w3.org/1999/xlink" xlink:type="simple">
          <person-group><name name-style="western"><surname>Guéorguiev</surname><given-names>VB</given-names></name><name name-style="western"><surname>Rocchi</surname><given-names>S</given-names></name></person-group> (<year>1993</year>) <article-title>Contibuto alla conoscenza dei <tp:taxon-name><tp:taxon-name-part taxon-name-part-type="family">Dytiscidae</tp:taxon-name-part></tp:taxon-name> della Nuovo Guinea (<tp:taxon-name><tp:taxon-name-part taxon-name-part-type="order">Coleoptera</tp:taxon-name-part></tp:taxon-name>).</article-title> <source>Frustula entomologica</source> (<year>1992</year>), <series>n.s.</series> <volume>XV</volume>(<issue>XXVIII</issue>): <fpage>147</fpage>–<lpage>166</lpage>.</mixed-citation></ref><ref id="B2"><mixed-citation xmlns:xlink="http://www.w3.org/1999/xlink" xlink:type="simple">
          <person-group><name name-style="western"><surname>Balke</surname><given-names>M</given-names></name></person-group> (<year>1998</year>) <article-title>Revision of New Guinea <italic><tp:taxon-name><tp:taxon-name-part taxon-name-part-type="genus">Copelatus</tp:taxon-name-part></tp:taxon-name></italic> Erichson, 1832 (<tp:taxon-name><tp:taxon-name-part taxon-name-part-type="class">Insecta</tp:taxon-name-part></tp:taxon-name>: <tp:taxon-name><tp:taxon-name-part taxon-name-part-type="order">Coleoptera</tp:taxon-name-part></tp:taxon-name>: <tp:taxon-name><tp:taxon-name-part taxon-name-part-type="family">Dytiscidae</tp:taxon-name-part></tp:taxon-name>): The running water species, Part I</article-title>. <source>Annalen des Naturhistorischen Museum Wien</source> <volume>100B</volume>: <fpage>301</fpage>–<lpage>341</lpage>.</mixed-citation></ref><ref id="B10"><mixed-citation xmlns:xlink="http://www.w3.org/1999/xlink" xlink:type="simple">
          <person-group><name name-style="western"><surname>Nilsson</surname><given-names>AN</given-names></name></person-group> (<year>2001</year>) <chapter-title><tp:taxon-name><tp:taxon-name-part taxon-name-part-type="family">Dytiscidae</tp:taxon-name-part></tp:taxon-name>.</chapter-title> <source>World catalogue of insects</source>. <volume>Vol. 3</volume>. <publisher-name>Apollo Books</publisher-name>, <publisher-loc>Stenstrup</publisher-loc>, <fpage>1</fpage>–<lpage>395</lpage>.</mixed-citation></ref><ref id="B12"><mixed-citation xmlns:xlink="http://www.w3.org/1999/xlink" xlink:type="simple">
          <person-group><name name-style="western"><surname>Nilsson</surname><given-names>AN</given-names></name><name name-style="western"><surname>Fery</surname><given-names>H</given-names></name></person-group> (<year>2006</year>) <article-title>World Catalogue of <tp:taxon-name><tp:taxon-name-part taxon-name-part-type="family">Dytiscidae</tp:taxon-name-part></tp:taxon-name> – corrections and additions, 3 (<tp:taxon-name><tp:taxon-name-part taxon-name-part-type="order">Coleoptera</tp:taxon-name-part></tp:taxon-name>: <tp:taxon-name><tp:taxon-name-part taxon-name-part-type="family">Dytiscidae</tp:taxon-name-part></tp:taxon-name>).</article-title> <source>Koleopterologische Rundschau</source> <volume>76</volume>: <fpage>55</fpage>–<lpage>74</lpage>.</mixed-citation></ref><ref id="B11"><mixed-citation xmlns:xlink="http://www.w3.org/1999/xlink" xlink:type="simple">
          <person-group><name name-style="western"><surname>Nilsson</surname><given-names>AN</given-names></name></person-group> (<year>2007</year>) <article-title><tp:taxon-name><tp:taxon-name-part taxon-name-part-type="genus">Exocelina</tp:taxon-name-part></tp:taxon-name> Broun, 1886, is the valid name of <tp:taxon-name><tp:taxon-name-part taxon-name-part-type="genus">Papuadytes</tp:taxon-name-part></tp:taxon-name> Balke, 1998.</article-title> <source>Latissimus</source> <volume>23</volume>: <fpage>33</fpage>–<lpage>34</lpage>.</mixed-citation></ref></ref-list></tp:taxon-treatment>
