# Supplementary material for: Taxonomic revision of New Guinea diving beetles of the Exocelina danae group, with the description of ten new species (Coleoptera, Dytiscidae, Copelatinae)
Source: Zookeys. 2016 Sep 27;(619):45–102. doi: 10.3897/zookeys.619.9951 (PMC5090162; doi:10.3897/zookeys.619.9951)
Supplement: XML Treatment for Exocelina damantiensis [file zookeys.619.9951-treatment6.xml]

<!DOCTYPE tp:taxon-treatment
  PUBLIC "-//TaxonX//DTD Taxonomic Treatment Publishing DTD v0 20100105//EN" "tax-treatment-NSO.dtd">
<tp:taxon-treatment xmlns:tp="http://www.plazi.org/taxpub"><tp:treatment-meta><kwd-group><label>Taxon classification</label><kwd><named-content content-type="kingdom">Animalia</named-content></kwd><kwd><named-content content-type="order">Coleoptera</named-content></kwd><kwd><named-content content-type="family">Dytiscidae</named-content></kwd></kwd-group><mixed-citation publication-type="journal"><person-group><name><surname>Shaverdo</surname><given-names>Helena</given-names></name><name><surname>Sagata</surname><given-names>Katayo</given-names></name><name><surname>Balke</surname><given-names>Michael</given-names></name></person-group><article-title>Taxonomic revision of New Guinea diving beetles of the <italic><tp:taxon-name><tp:taxon-name-part taxon-name-part-type="genus">Exocelina</tp:taxon-name-part> <tp:taxon-name-part taxon-name-part-type="species">danae</tp:taxon-name-part></tp:taxon-name></italic> group, with the description of ten new species (<tp:taxon-name><tp:taxon-name-part taxon-name-part-type="order">Coleoptera</tp:taxon-name-part></tp:taxon-name>, <tp:taxon-name><tp:taxon-name-part taxon-name-part-type="family">Dytiscidae</tp:taxon-name-part></tp:taxon-name>, <tp:taxon-name><tp:taxon-name-part taxon-name-part-type="subfamily">Copelatinae</tp:taxon-name-part></tp:taxon-name>)</article-title><source>Zookeys</source><day>27</day><month>9</month><year>2016</year><volume>2016</volume><issue>619</issue><fpage>45</fpage><lpage>102</lpage><pub-id pub-id-type="doi">10.3897/zookeys.619.9951</pub-id></mixed-citation></tp:treatment-meta><tp:nomenclature><label>6.</label><tp:taxon-name>
            <tp:taxon-name-part taxon-name-part-type="genus">Exocelina</tp:taxon-name-part>
            <tp:taxon-name-part taxon-name-part-type="species">damantiensis</tp:taxon-name-part>
          </tp:taxon-name><tp:taxon-authority>(Balke, 1998)</tp:taxon-authority><xref ref-type="fig" rid="F5">Figs 9–10</xref><xref ref-type="fig" rid="F6">, 11</xref><xref ref-type="fig" rid="F7">, 12</xref><xref ref-type="fig" rid="F8">, 13–14</xref><xref ref-type="fig" rid="F9">, 15</xref><xref ref-type="fig" rid="F10">, 16</xref><xref ref-type="fig" rid="F17">, 31</xref><!--PageBreak--><tp:nomenclature-citation-list><tp:nomenclature-citation><tp:taxon-name>
                <tp:taxon-name-part taxon-name-part-type="genus">Copelatus</tp:taxon-name-part> (<tp:taxon-name-part taxon-name-part-type="subgenus">Papuadytes</tp:taxon-name-part>) <tp:taxon-name-part taxon-name-part-type="species">damantiensis</tp:taxon-name-part></tp:taxon-name><comment><xref ref-type="bibr" rid="B2">Balke 1998</xref>: 314; <xref ref-type="bibr" rid="B10">Nilsson 2001</xref>: 76 (catalogue).</comment></tp:nomenclature-citation><tp:nomenclature-citation><tp:taxon-name>
                <tp:taxon-name-part taxon-name-part-type="genus">Papuadytes</tp:taxon-name-part> <tp:taxon-name-part taxon-name-part-type="species">damantiensis</tp:taxon-name-part></tp:taxon-name><comment>(Balke, 1998): <xref ref-type="bibr" rid="B12">Nilsson and Fery 2006</xref>: 56 (comb. n.).</comment></tp:nomenclature-citation><tp:nomenclature-citation><tp:taxon-name>
                <tp:taxon-name-part taxon-name-part-type="genus">Exocelina</tp:taxon-name-part> <tp:taxon-name-part taxon-name-part-type="species">damantiensis</tp:taxon-name-part></tp:taxon-name><comment>(Balke, 1998): <xref ref-type="bibr" rid="B11">Nilsson 2007</xref>: 33 (comb. n.); <xref ref-type="bibr" rid="B21">Toussaint et al. 2014</xref>: Supplementary Figs 1–4, Tab. 2.</comment></tp:nomenclature-citation><tp:nomenclature-citation><tp:taxon-name>
                <tp:taxon-name-part taxon-name-part-type="genus">Copelatus</tp:taxon-name-part> (<tp:taxon-name-part taxon-name-part-type="subgenus">Papuadytes</tp:taxon-name-part>) <tp:taxon-name-part taxon-name-part-type="species">inornatus</tp:taxon-name-part></tp:taxon-name><comment><xref ref-type="bibr" rid="B2">Balke 1998</xref>: 316, not <tp:taxon-name><tp:taxon-name-part taxon-name-part-type="genus">Copelatus</tp:taxon-name-part> <tp:taxon-name-part taxon-name-part-type="species">inornatus</tp:taxon-name-part></tp:taxon-name> Sharp, 1882; <xref ref-type="bibr" rid="B10">Nilsson 2001</xref>: 77 (catalogue); <bold>syn. n.</bold></comment></tp:nomenclature-citation><tp:nomenclature-citation><tp:taxon-name>
                <tp:taxon-name-part taxon-name-part-type="genus">Copelatus</tp:taxon-name-part> (<tp:taxon-name-part taxon-name-part-type="subgenus">Papuadytes</tp:taxon-name-part>) <tp:taxon-name-part taxon-name-part-type="species">madangensis</tp:taxon-name-part></tp:taxon-name><comment><xref ref-type="bibr" rid="B4">Balke 2001</xref>: 362 (nom.n. for <tp:taxon-name><tp:taxon-name-part taxon-name-part-type="genus">Copelatus</tp:taxon-name-part> (<tp:taxon-name-part taxon-name-part-type="subgenus">Papuadytes</tp:taxon-name-part>) <tp:taxon-name-part taxon-name-part-type="species">inornatus</tp:taxon-name-part></tp:taxon-name> Balke, 1998).</comment></tp:nomenclature-citation><tp:nomenclature-citation><tp:taxon-name>
                <tp:taxon-name-part taxon-name-part-type="genus">Exocelina</tp:taxon-name-part> <tp:taxon-name-part taxon-name-part-type="species">madangensis</tp:taxon-name-part></tp:taxon-name><comment>(Balke, 2001): <xref ref-type="bibr" rid="B11">Nilsson 2007</xref>: 34 (comb. n.); <xref ref-type="bibr" rid="B21">Toussaint et al. 2014</xref>: Supplementary Figs 1–4, Tab. 2.</comment></tp:nomenclature-citation><tp:nomenclature-citation><tp:taxon-name>
                <tp:taxon-name-part taxon-name-part-type="genus">Copelatus</tp:taxon-name-part> (<tp:taxon-name-part taxon-name-part-type="subgenus">Papuadytes</tp:taxon-name-part>) <tp:taxon-name-part taxon-name-part-type="species">patepensis</tp:taxon-name-part></tp:taxon-name><comment><xref ref-type="bibr" rid="B2">Balke 1998</xref>: 317; <xref ref-type="bibr" rid="B10">Nilsson 2001</xref>: 77 (catalogue); <bold>syn. n.</bold></comment></tp:nomenclature-citation><tp:nomenclature-citation><tp:taxon-name>
                <tp:taxon-name-part taxon-name-part-type="genus">Papuadytes</tp:taxon-name-part> <tp:taxon-name-part taxon-name-part-type="species">patepensis</tp:taxon-name-part></tp:taxon-name><comment>(Balke, 1998): <xref ref-type="bibr" rid="B12">Nilsson and Fery 2006</xref>: 56 (comb. n.).</comment></tp:nomenclature-citation><tp:nomenclature-citation><tp:taxon-name>
                <tp:taxon-name-part taxon-name-part-type="genus">Exocelina</tp:taxon-name-part> <tp:taxon-name-part taxon-name-part-type="species">patepensis</tp:taxon-name-part></tp:taxon-name><comment>(Balke, 1998): <xref ref-type="bibr" rid="B11">Nilsson 2007</xref>: 34 (comb. n.); <xref ref-type="bibr" rid="B21">Toussaint et al. 2014</xref>: supplementary figs 1–4, tab. 2.</comment></tp:nomenclature-citation><tp:nomenclature-citation><tp:taxon-name>
                <tp:taxon-name-part taxon-name-part-type="genus">Copelatus</tp:taxon-name-part> (<tp:taxon-name-part taxon-name-part-type="subgenus">Papuadytes</tp:taxon-name-part>) <tp:taxon-name-part taxon-name-part-type="species">rivulus</tp:taxon-name-part></tp:taxon-name><comment><xref ref-type="bibr" rid="B2">Balke 1998</xref>: 318; <xref ref-type="bibr" rid="B10">Nilsson 2001</xref>: 77 (catalogue); <bold>syn. n.</bold></comment></tp:nomenclature-citation><tp:nomenclature-citation><tp:taxon-name>
                <tp:taxon-name-part taxon-name-part-type="genus">Papuadytes</tp:taxon-name-part> <tp:taxon-name-part taxon-name-part-type="species">rivulus</tp:taxon-name-part></tp:taxon-name><comment>(Balke, 1998): <xref ref-type="bibr" rid="B12">Nilsson and Fery 2006</xref>: 56 (comb. n.).</comment></tp:nomenclature-citation><tp:nomenclature-citation><tp:taxon-name>
                <tp:taxon-name-part taxon-name-part-type="genus">Exocelina</tp:taxon-name-part> <tp:taxon-name-part taxon-name-part-type="species">rivulus</tp:taxon-name-part></tp:taxon-name><comment>(Balke, 1998): <xref ref-type="bibr" rid="B11">Nilsson 2007</xref>: 34 (comb. n.).</comment></tp:nomenclature-citation></tp:nomenclature-citation-list></tp:nomenclature><tp:treatment-sec sec-type="type locality" id="SECID0E25BG"><title>Type locality.</title><p>Papua New Guinea: Madang Province, Finisterre Range, Damanti, <named-content xmlns:xlink="http://www.w3.org/1999/xlink" content-type="dwc:verbatimCoordinates" xlink:type="simple"><named-content content-type="geo-json" specific-use="{&#34;type&#34;:&#34;Point&#34;,&#34;coordinates&#34;:[145.964056,-5.890694]}" id="NCID0EE6BG" xlink:type="simple">05°53'26.5"S; 145°57'50.6"E</named-content></named-content>.</p></tp:treatment-sec><tp:treatment-sec sec-type="type material" id="SECID0EJ6BG"><title>Type material studied.</title><p>
            <bold><italic><tp:taxon-name><tp:taxon-name-part taxon-name-part-type="genus">Exocelina</tp:taxon-name-part> <tp:taxon-name-part taxon-name-part-type="species">damantiensis</tp:taxon-name-part></tp:taxon-name></italic>.
            </bold> <italic>Holotype</italic>: male “Stn. No. 37”, “NEW GUINEA: Madang Dist., Finisterre Mts. Damanti 3,550 ft. 2-11.x.1964.”, “M.E. Bacchus. B.M. 1965-120”, “<tp:taxon-name><tp:taxon-name-part taxon-name-part-type="genus">Copelatus</tp:taxon-name-part> <tp:taxon-name-part taxon-name-part-type="species">damantiensis</tp:taxon-name-part></tp:taxon-name> sp.n. Balke des. 1997” [red], “Holotypus” [red] (<abbrev xmlns:xlink="http://www.w3.org/1999/xlink" content-type="institution" xlink:title="The Natural History Museum, London, UK" id="ABBRID0EMAAI" xlink:type="simple">BMNH</abbrev>). Note: “Stn. 387” in the original description is obviously a type error. <italic>Paratypes</italic>: 2 males, 11 females “Stn. No. 37”, “NEW GUINEA: Madang Dist., Finisterre Mts. Damanti 3,550 ft. 2-11.x.1964.”, “M.E. Bacchus. B.M. 1965-120” (<abbrev xmlns:xlink="http://www.w3.org/1999/xlink" content-type="institution" xlink:title="The Natural History Museum, London, UK" id="ABBRID0EXAAI" xlink:type="simple">BMNH</abbrev>, <named-content xmlns:xlink="http://www.w3.org/1999/xlink" content-type="dwc:institutional_code" xlink:type="simple">NHMW</named-content>). 16 males, 16 females “Stn. No. 38”, “NEW GUIN<!--PageBreak-->EA: Madang Dist., Finisterre Mts. Damanti 3,550 ft. 2-11.x.1964.”, “M.E. Bacchus. B.M. 1965-120” (<abbrev xmlns:xlink="http://www.w3.org/1999/xlink" content-type="institution" xlink:title="The Natural History Museum, London, UK" id="ABBRID0ENBAI" xlink:type="simple">BMNH</abbrev>, <named-content xmlns:xlink="http://www.w3.org/1999/xlink" content-type="dwc:institutional_code" xlink:type="simple">NHMW</named-content>). 3 males, 7 females, 26 exs. “Stn. No. 39”, “NEW GUINEA: Madang Dist., Finisterre Mts. Damanti 3,550 ft. 2-11.x.1964.”, “M.E. Bacchus. B.M. 1965-120” (<abbrev xmlns:xlink="http://www.w3.org/1999/xlink" content-type="institution" xlink:title="The Natural History Museum, London, UK" id="ABBRID0E5BAI" xlink:type="simple">BMNH</abbrev>, <named-content xmlns:xlink="http://www.w3.org/1999/xlink" content-type="dwc:institutional_code" xlink:type="simple">NHMW</named-content>). 2 males, 1 female, 14 exs. “Stn. No. 61”, “NEW GUINEA: Madang Dist., Finisterre Mts. Budemu c. 4000 ft. 15-24.x.1964.”, “M.E. Bacchus. B.M. 1965-120” (<abbrev xmlns:xlink="http://www.w3.org/1999/xlink" content-type="institution" xlink:title="The Natural History Museum, London, UK" id="ABBRID0EPCAI" xlink:type="simple">BMNH</abbrev>, <named-content xmlns:xlink="http://www.w3.org/1999/xlink" content-type="dwc:institutional_code" xlink:type="simple">NHMW</named-content>). 1 male, 1 female, 5 exs. “Stn. No. 62”, “NEW GUINEA: Madang Dist., Finisterre Mts. Budemu c. 4000 ft. 15-24.x.1964.”, “M.E. Bacchus. B.M. 1965-120” (<abbrev xmlns:xlink="http://www.w3.org/1999/xlink" content-type="institution" xlink:title="The Natural History Museum, London, UK" id="ABBRID0EADAI" xlink:type="simple">BMNH</abbrev>, <named-content xmlns:xlink="http://www.w3.org/1999/xlink" content-type="dwc:institutional_code" xlink:type="simple">NHMW</named-content>). 2 males, 1 female, 13 exs. “Stn. No. 73”, “NEW GUINEA: Madang Dist., Finisterre Mts. Budemu c. 4000 ft. 15-24.x.1964.”, “M.E. Bacchus. B.M. 1965-120” (<abbrev xmlns:xlink="http://www.w3.org/1999/xlink" content-type="institution" xlink:title="The Natural History Museum, London, UK" id="ABBRID0ERDAI" xlink:type="simple">BMNH</abbrev>, <named-content xmlns:xlink="http://www.w3.org/1999/xlink" content-type="dwc:institutional_code" xlink:type="simple">NHMW</named-content>). 3 males, 11 exs. “Stn. No. 74”, “NEW GUINEA: Madang Dist., Finisterre Mts. Budemu c. 4000 ft. 15-24.x.1964.”, “M.E. Bacchus. B.M. 1965-120” (<abbrev xmlns:xlink="http://www.w3.org/1999/xlink" content-type="institution" xlink:title="The Natural History Museum, London, UK" id="ABBRID0ECEAI" xlink:type="simple">BMNH</abbrev>, <named-content xmlns:xlink="http://www.w3.org/1999/xlink" content-type="dwc:institutional_code" xlink:type="simple">NHMW</named-content>). 6 males, 8 females “Stn. No. 78”, “NEW GUINEA: Madang Dist., Finisterre Mts. Moro.C.5550ft. 30.x.-15.xi.1964.”, “M.E. Bacchus. B.M. 1965-120” (<abbrev xmlns:xlink="http://www.w3.org/1999/xlink" content-type="institution" xlink:title="The Natural History Museum, London, UK" id="ABBRID0ETEAI" xlink:type="simple">BMNH</abbrev>, <named-content xmlns:xlink="http://www.w3.org/1999/xlink" content-type="dwc:institutional_code" xlink:type="simple">NHMW</named-content>). 4 males, 6 females, 18 exs. “Stn. No. 82”, “NEW GUINEA: Madang Dist., Finisterre Mts. Moro.C.5550ft. 30.x.-15.xi.1964.”, “M.E. Bacchus. B.M. 1965-120” (<abbrev xmlns:xlink="http://www.w3.org/1999/xlink" content-type="institution" xlink:title="The Natural History Museum, London, UK" id="ABBRID0EEFAI" xlink:type="simple">BMNH</abbrev>, <named-content xmlns:xlink="http://www.w3.org/1999/xlink" content-type="dwc:institutional_code" xlink:type="simple">NHMW</named-content>). 2 males, 5 exs. “Stn. No. 83”, “NEW GUINEA: Madang Dist., Finisterre Mts. Moro.C.5550ft. 30.x.-15.xi.1964.”, “M.E. Bacchus. B.M. 1965-120” (<abbrev xmlns:xlink="http://www.w3.org/1999/xlink" content-type="institution" xlink:title="The Natural History Museum, London, UK" id="ABBRID0EVFAI" xlink:type="simple">BMNH</abbrev>, <named-content xmlns:xlink="http://www.w3.org/1999/xlink" content-type="dwc:institutional_code" xlink:type="simple">NHMW</named-content>). 2 males, 3 exs. “Stn. No. 89”, “NEW GUINEA: Madang Dist., Finisterre Mts. Moro.C.5550ft. 30.x.-15.xi.1964.”, “M.E. Bacchus. B.M. 1965-120” (<abbrev xmlns:xlink="http://www.w3.org/1999/xlink" content-type="institution" xlink:title="The Natural History Museum, London, UK" id="ABBRID0EGGAI" xlink:type="simple">BMNH</abbrev>, <named-content xmlns:xlink="http://www.w3.org/1999/xlink" content-type="dwc:institutional_code" xlink:type="simple">NHMW</named-content>). 5 males “Stn. No. 95”, “NEW GUINEA: Madang Dist., Nr. Sewe, c.5,300 ft. 15.xi.1964.”, “M.E. Bacchus. B.M. 1965-120” (<abbrev xmlns:xlink="http://www.w3.org/1999/xlink" content-type="institution" xlink:title="The Natural History Museum, London, UK" id="ABBRID0EXGAI" xlink:type="simple">BMNH</abbrev>, <named-content xmlns:xlink="http://www.w3.org/1999/xlink" content-type="dwc:institutional_code" xlink:type="simple">NHMW</named-content>). All these specimens are with red paratype labels “Paratypus <tp:taxon-name><tp:taxon-name-part taxon-name-part-type="genus">Copelatus</tp:taxon-name-part> <tp:taxon-name-part taxon-name-part-type="species">damantiensis</tp:taxon-name-part></tp:taxon-name> sp.n. Balke des. 1997” [red].</p><p>
            <bold><italic><tp:taxon-name><tp:taxon-name-part taxon-name-part-type="genus">Exocelina</tp:taxon-name-part> <tp:taxon-name-part taxon-name-part-type="species">madangensis</tp:taxon-name-part></tp:taxon-name></italic>.
            </bold> <italic>Paratypes</italic>: 4 males, 3 females with the same label as the holotype, except for “Paratypus <tp:taxon-name><tp:taxon-name-part taxon-name-part-type="genus">Copelatus</tp:taxon-name-part> <tp:taxon-name-part taxon-name-part-type="species">inornatus</tp:taxon-name-part></tp:taxon-name> sp.n. Balke des. 1997” [red] (<named-content xmlns:xlink="http://www.w3.org/1999/xlink" content-type="dwc:institutional_code" xlink:type="simple">NHMW</named-content>).</p><p>
            <bold><italic><tp:taxon-name><tp:taxon-name-part taxon-name-part-type="genus">Exocelina</tp:taxon-name-part> <tp:taxon-name-part taxon-name-part-type="species">patepensis</tp:taxon-name-part></tp:taxon-name></italic>.
            </bold> <italic>Holotype</italic>: male “Stn. No. 126”, “NEW GUINEA: Morobe Dist., Lae-Bulolo Rd., Patep Ck., 28.xii.1964.”, “M.E. Bacchus. B.M. 1965-120”, “Holotypus” [red], “<tp:taxon-name><tp:taxon-name-part taxon-name-part-type="genus">Copelatus</tp:taxon-name-part> <tp:taxon-name-part taxon-name-part-type="species">patepensis</tp:taxon-name-part></tp:taxon-name> sp.n. Balke des. 1997” [red] (<abbrev xmlns:xlink="http://www.w3.org/1999/xlink" content-type="institution" xlink:title="The Natural History Museum, London, UK" id="ABBRID0ENJAI" xlink:type="simple">BMNH</abbrev>). <italic>Paratypes</italic>: 4 males, 1 female with the same label as the holotype, except for “Paratypus <tp:taxon-name><tp:taxon-name-part taxon-name-part-type="genus">Copelatus</tp:taxon-name-part> <tp:taxon-name-part taxon-name-part-type="species">patepensis</tp:taxon-name-part></tp:taxon-name> sp.n. Balke des. 1997” [red] (<named-content xmlns:xlink="http://www.w3.org/1999/xlink" content-type="dwc:institutional_code" xlink:type="simple">NHMW</named-content>).</p><p>
            <bold><italic><tp:taxon-name><tp:taxon-name-part taxon-name-part-type="genus">Exocelina</tp:taxon-name-part> <tp:taxon-name-part taxon-name-part-type="species">rivulus</tp:taxon-name-part></tp:taxon-name></italic>.
            </bold> <italic>Holotype</italic>: male “IRIAN JAYA, 12.8.1992 Zentralmassiv, Borme, <named-content xmlns:xlink="http://www.w3.org/1999/xlink" content-type="dwc:verbatimCoordinates" xlink:type="simple"><named-content content-type="geo-json" specific-use="{&#34;type&#34;:&#34;Point&#34;,&#34;coordinates&#34;:[140.416667,-4.400000]}" id="NCID0EZKAI" xlink:type="simple">140°25'E 04°24'S</named-content></named-content> 900m, leg. M. Balke (8)”, “HOLOTYPUS” [red], “<tp:taxon-name><tp:taxon-name-part taxon-name-part-type="genus">Copelatus</tp:taxon-name-part> <tp:taxon-name-part taxon-name-part-type="species">rivulus</tp:taxon-name-part></tp:taxon-name> Balke des. 1997” [red] (<named-content xmlns:xlink="http://www.w3.org/1999/xlink" content-type="dwc:institutional_code" xlink:type="simple">NHMW</named-content>). <italic>Paratypes</italic>: 25 males, 15 females with the same label as the holotype (<named-content xmlns:xlink="http://www.w3.org/1999/xlink" content-type="dwc:institutional_code" xlink:type="simple">NHMW</named-content>). 7 males, 5 females “IRIAN JAYA: Borme ca. <named-content xmlns:xlink="http://www.w3.org/1999/xlink" content-type="dwc:verbatimCoordinates" xlink:type="simple"><named-content content-type="geo-json" specific-use="{&#34;type&#34;:&#34;Point&#34;,&#34;coordinates&#34;:[140.416667,-4.400000]}" id="NCID0E3LAI" xlink:type="simple">140°25'E 04°24'S</named-content></named-content> 950m, 3.9.1993 leg. M. Balke (2)” (<named-content xmlns:xlink="http://www.w3.org/1999/xlink" content-type="dwc:institutional_code" xlink:type="simple">NHMW</named-content>). 12 males, 5 females “IRIAN JAYA Zentralmassiv <named-content xmlns:xlink="http://www.w3.org/1999/xlink" content-type="dwc:verbatimCoordinates" xlink:type="simple"><named-content content-type="geo-json" specific-use="{&#34;type&#34;:&#34;Point&#34;,&#34;coordinates&#34;:[140.416667,-4.400000]}" id="NCID0EMMAI" xlink:type="simple">140°25'E 04°24'S</named-content></named-content>”, “16.8.1992 Borme, 1000m leg. Balke (15)” (<named-content xmlns:xlink="http://www.w3.org/1999/xlink" content-type="dwc:institutional_code" xlink:type="simple">NHMW</named-content>). 3 males, 5 females “IRIAN JAYA, 4.9.1992 Diuremna - Nalca <named-content xmlns:xlink="http://www.w3.org/1999/xlink" content-type="dwc:verbatimCoordinates" xlink:type="simple"><named-content content-type="geo-json" specific-use="{&#34;type&#34;:&#34;Point&#34;,&#34;coordinates&#34;:[139.816667,-4.400000]}" id="NCID0E3MAI" xlink:type="simple">139°49'E 04°24'S</named-content></named-content> 1500m, leg. Balke (36)” (<named-content xmlns:xlink="http://www.w3.org/1999/xlink" content-type="dwc:institutional_code" xlink:type="simple">NHMW</named-content>). 38 males, 31 females “IRIAN JAYA, 6.9.1992 Nalca 1700-1800m <named-content xmlns:xlink="http://www.w3.org/1999/xlink" content-type="dwc:verbatimCoordinates" xlink:type="simple"><named-content content-type="geo-json" specific-use="{&#34;type&#34;:&#34;Point&#34;,&#34;coordinates&#34;:[139.816667,-4.400000]}" id="NCID0EMNAI" xlink:type="simple">139°49'E 04°24'S</named-content></named-content> leg. Balke (38)” (<named-content xmlns:xlink="http://www.w3.org/1999/xlink" content-type="dwc:institutional_code" xlink:type="simple">NHMW</named-content>). 3 males, 1 female “IRIAN JAYA, 7.9.1992 Kono, 1800m <named-content xmlns:xlink="http://www.w3.org/1999/xlink" content-type="dwc:verbatimCoordinates" xlink:type="simple"><named-content content-type="geo-json" specific-use="{&#34;type&#34;:&#34;Point&#34;,&#34;coordinates&#34;:[139.783333,-4.350000]}" id="NCID0E3NAI" xlink:type="simple">139°47'E 04°21'S</named-content></named-content>, leg. Balke (41)” (<named-content xmlns:xlink="http://www.w3.org/1999/xlink" content-type="dwc:institutional_code" xlink:type="simple">NHMW</named-content>). 55 males, 47 females “IRIAN JAYA, 12.9.1992 Angguruk, 1400m <!--PageBreak--><named-content xmlns:xlink="http://www.w3.org/1999/xlink" content-type="dwc:verbatimCoordinates" xlink:type="simple"><named-content content-type="geo-json" specific-use="{&#34;type&#34;:&#34;Point&#34;,&#34;coordinates&#34;:[139.416667,-4.250000]}" id="NCID0ENOAI" xlink:type="simple">139°25'E 04°15'S</named-content></named-content>, leg. Balke (48)” (<named-content xmlns:xlink="http://www.w3.org/1999/xlink" content-type="dwc:institutional_code" xlink:type="simple">NHMW</named-content>). 5 males, 1 female “IRIAN JAYA: Angguruk, 8.10.1993 Angguruk, ca. 1350m”, “ca. <named-content xmlns:xlink="http://www.w3.org/1999/xlink" content-type="dwc:verbatimCoordinates" xlink:type="simple"><named-content content-type="geo-json" specific-use="{&#34;type&#34;:&#34;Point&#34;,&#34;coordinates&#34;:[139.416667,-4.250000]}" id="NCID0E4OAI" xlink:type="simple">139°25'E 04°15'S</named-content></named-content> leg. M. Balke (32)” (<named-content xmlns:xlink="http://www.w3.org/1999/xlink" content-type="dwc:institutional_code" xlink:type="simple">NHMW</named-content>). 1 male “IRIAN JAYA: Borme Tarmlu, 1500m 6.9.1993”, “ca. <named-content xmlns:xlink="http://www.w3.org/1999/xlink" content-type="dwc:verbatimCoordinates" xlink:type="simple"><named-content content-type="geo-json" specific-use="{&#34;type&#34;:&#34;Point&#34;,&#34;coordinates&#34;:[140.416667,-4.400000]}" id="NCID0ENPAI" xlink:type="simple">140°25'E 04°24'S</named-content></named-content>, leg. M. Balke (4-6)” (<named-content xmlns:xlink="http://www.w3.org/1999/xlink" content-type="dwc:institutional_code" xlink:type="simple">NHMW</named-content>). 53 males, 42 females “IRIAN JAYA: 11.9.1993 Bime – Calab Gebiet, Bime, 1400m”, “leg. M. Balke (12) ca. <named-content xmlns:xlink="http://www.w3.org/1999/xlink" content-type="dwc:verbatimCoordinates" xlink:type="simple"><named-content content-type="geo-json" specific-use="{&#34;type&#34;:&#34;Point&#34;,&#34;coordinates&#34;:[140.200000,-4.333333]}" id="NCID0E4PAI" xlink:type="simple">140°12'E 04°20'S</named-content></named-content>” (<named-content xmlns:xlink="http://www.w3.org/1999/xlink" content-type="dwc:institutional_code" xlink:type="simple">NHMW</named-content>). 57 males, 20 females “IRIAN JAYA: 22.9.1993 Bime – Calab Gebiet, Bime, 1400m”, “ca. <named-content xmlns:xlink="http://www.w3.org/1999/xlink" content-type="dwc:verbatimCoordinates" xlink:type="simple"><named-content content-type="geo-json" specific-use="{&#34;type&#34;:&#34;Point&#34;,&#34;coordinates&#34;:[140.200000,-4.333333]}" id="NCID0ENQAI" xlink:type="simple">140°12'E 04°20'S</named-content></named-content>, leg. M. Balke (16)” (<named-content xmlns:xlink="http://www.w3.org/1999/xlink" content-type="dwc:institutional_code" xlink:type="simple">NHMW</named-content>). These females are a mixture of two species: <italic><tp:taxon-name><tp:taxon-name-part taxon-name-part-type="genus">Exocelina</tp:taxon-name-part> <tp:taxon-name-part taxon-name-part-type="species">damantiensis</tp:taxon-name-part></tp:taxon-name></italic> and <italic><tp:taxon-name><tp:taxon-name-part taxon-name-part-type="genus">Exocelina</tp:taxon-name-part> <tp:taxon-name-part taxon-name-part-type="species">aipomek</tp:taxon-name-part></tp:taxon-name></italic> (Balke, 1998). 2 males, 3 females “IRIAN JAYA: 28.9.1993 Eme Gebiet Emdoman, 1150m”, “ca. <named-content xmlns:xlink="http://www.w3.org/1999/xlink" content-type="dwc:verbatimCoordinates" xlink:type="simple"><named-content content-type="geo-json" specific-use="{&#34;type&#34;:&#34;Point&#34;,&#34;coordinates&#34;:[139.916667,-4.233333]}" id="NCID0ERRAI" xlink:type="simple">139°55'E 04°14'S</named-content></named-content>, leg. M. Balke (23)” (<named-content xmlns:xlink="http://www.w3.org/1999/xlink" content-type="dwc:institutional_code" xlink:type="simple">NHMW</named-content>). 6 males, 5 females “IRIAN JAYA: 29.9.1993 Eme Gebiet Emdoman, 800m”, “ca. <named-content xmlns:xlink="http://www.w3.org/1999/xlink" content-type="dwc:verbatimCoordinates" xlink:type="simple"><named-content content-type="geo-json" specific-use="{&#34;type&#34;:&#34;Point&#34;,&#34;coordinates&#34;:[139.916667,-4.233333]}" id="NCID0EBSAI" xlink:type="simple">139°55'E 04°14'S</named-content></named-content>, leg. M. Balke (24)” (<named-content xmlns:xlink="http://www.w3.org/1999/xlink" content-type="dwc:institutional_code" xlink:type="simple">NHMW</named-content>). 2 males “IRIAN JAYA: 29.9.1993 Eme Gebiet Emdoman, 800-1000m”, “leg. M. Balke (25) ca. <named-content xmlns:xlink="http://www.w3.org/1999/xlink" content-type="dwc:verbatimCoordinates" xlink:type="simple"><named-content content-type="geo-json" specific-use="{&#34;type&#34;:&#34;Point&#34;,&#34;coordinates&#34;:[139.916667,-4.233333]}" id="NCID0ERSAI" xlink:type="simple">139°55'E 04°14'S</named-content></named-content>” (<named-content xmlns:xlink="http://www.w3.org/1999/xlink" content-type="dwc:institutional_code" xlink:type="simple">NHMW</named-content>). 23 males “IRIAN JAYA: 1.10.1993 Eme Gebiet Okloma, 1500m”, “ca. <named-content xmlns:xlink="http://www.w3.org/1999/xlink" content-type="dwc:verbatimCoordinates" xlink:type="simple"><named-content content-type="geo-json" specific-use="{&#34;type&#34;:&#34;Point&#34;,&#34;coordinates&#34;:[139.916667,-4.233333]}" id="NCID0EBTAI" xlink:type="simple">139°55'E 04°14'S</named-content></named-content>, leg. M. Balke (28)” (<named-content xmlns:xlink="http://www.w3.org/1999/xlink" content-type="dwc:institutional_code" xlink:type="simple">NHMW</named-content>). All these specimens are with red paratype labels “PARATYPUS <tp:taxon-name><tp:taxon-name-part taxon-name-part-type="genus">Copelatus</tp:taxon-name-part> <tp:taxon-name-part taxon-name-part-type="species">rivulus</tp:taxon-name-part></tp:taxon-name> sp.n. M. Balke des. 1997” or “Paratypus <tp:taxon-name><tp:taxon-name-part taxon-name-part-type="genus">Copelatus</tp:taxon-name-part> <tp:taxon-name-part taxon-name-part-type="species">rivulus</tp:taxon-name-part></tp:taxon-name> sp.n. Balke des. 1997” [red].</p></tp:treatment-sec><tp:treatment-sec sec-type="material" id="SECID0EAUAI"><title>Additional material.</title><p>
            <bold>Indonesia: West Papua Province: Teluk Wondama Regency</bold>: 3 males, 1 female “IRIAN JAYA: Wandammen Bay, Wondiwoi Mts. Wasior, 300-700 m, 14.I.2001 leg. A. RIEDEL” (<named-content xmlns:xlink="http://www.w3.org/1999/xlink" content-type="dwc:institutional_code" xlink:type="simple">NHMW</named-content>, <named-content xmlns:xlink="http://www.w3.org/1999/xlink" content-type="dwc:institutional_code" xlink:type="simple">SMNS</named-content>, <named-content xmlns:xlink="http://www.w3.org/1999/xlink" content-type="dwc:institutional_code" xlink:type="simple">ZSM</named-content>). 3 females “IRIAN JAYA: Wandammen Bay, Wondiwoi Mts. Wasior, 250-600 m, 4.I.2001 leg. A. RIEDEL” (<named-content xmlns:xlink="http://www.w3.org/1999/xlink" content-type="dwc:institutional_code" xlink:type="simple">SMNS</named-content>). 2 males “Indonesia: West Papua: Wandammen Bay, Wasior, 4-5.I.2001 leg. A. Riedel <named-content xmlns:xlink="http://www.w3.org/1999/xlink" content-type="dwc:verbatimCoordinates" xlink:type="simple"><named-content content-type="geo-json" specific-use="{&#34;type&#34;:&#34;Point&#34;,&#34;coordinates&#34;:[134.528967,-2.765667]}" id="NCID0ELVAI" xlink:type="simple">2?45.940'S 134?31.738'E</named-content></named-content>” (<named-content xmlns:xlink="http://www.w3.org/1999/xlink" content-type="dwc:institutional_code" xlink:type="simple">ZSM</named-content>). <bold>Papua Province: Paniai Regency</bold>: 2 males “IRIAN JAYA: Paniai Prov. road Nabire-Ilaga, km 140 4.9.1996, 450 m leg. M. Balke (96 # 13)” (<named-content xmlns:xlink="http://www.w3.org/1999/xlink" content-type="dwc:institutional_code" xlink:type="simple">NHMW</named-content>). 1 male, 5 females “IRIAN JAYA: Paniai Prov. road Nabire-Ilaga, km 160 4.9.1996, 600 m leg. M. Balke (96 # 14)” (<named-content xmlns:xlink="http://www.w3.org/1999/xlink" content-type="dwc:institutional_code" xlink:type="simple">NHMW</named-content>). 1 male “IRIAN JAYA: Paniai Prov. road Nabire-Ilaga, km 165 4.9.1996, 650 m leg. M. Balke (96 # 15)” (<named-content xmlns:xlink="http://www.w3.org/1999/xlink" content-type="dwc:institutional_code" xlink:type="simple">NHMW</named-content>). All these specimens (locs. 13, 14, 15) are with red paratype labels “PARATYPUS <tp:taxon-name><tp:taxon-name-part taxon-name-part-type="genus">Copelatus</tp:taxon-name-part> <tp:taxon-name-part taxon-name-part-type="species">rivulus</tp:taxon-name-part></tp:taxon-name> sp.n. M. Balke des. 1997” or “Paratypus <tp:taxon-name><tp:taxon-name-part taxon-name-part-type="genus">Copelatus</tp:taxon-name-part> <tp:taxon-name-part taxon-name-part-type="species">rivulus</tp:taxon-name-part></tp:taxon-name> sp.n. Balke des. 1997” [red] but they are not considered as paratypes because they are not included into the type material of the original description. <bold>Intan Jaya Regency</bold>: 8 males, 13 female “IRIAN JAYA: Paniai Prov. Kemandoga, Homeyo, Sabisa 1700-1900m, 5.1.1996 leg. A. Riedel” (<named-content xmlns:xlink="http://www.w3.org/1999/xlink" content-type="dwc:institutional_code" xlink:type="simple">NHMW</named-content>, <named-content xmlns:xlink="http://www.w3.org/1999/xlink" content-type="dwc:institutional_code" xlink:type="simple">ZSM</named-content>). <bold>Puncak Jaya Regency</bold>: 1 male “Indonesia: Papua, Wano Land, red clay creek nr cave, 1100m, 3.ix.2014, nr <named-content xmlns:xlink="http://www.w3.org/1999/xlink" content-type="dwc:verbatimCoordinates" xlink:type="simple"><named-content content-type="geo-json" specific-use="{&#34;type&#34;:&#34;Point&#34;,&#34;coordinates&#34;:[137.511495,-3.587955]}" id="NCID0E2XAI" xlink:type="simple">-3.587955 137.5114945</named-content></named-content> (Pap024)”, “M.Balke 6516” [green text] (<named-content xmlns:xlink="http://www.w3.org/1999/xlink" content-type="dwc:institutional_code" xlink:type="simple">ZSM</named-content>). 12 males, 7 females “Indonesia: Papua, Wano Land, river grey sediment, 980m, 3.ix.2014, <named-content xmlns:xlink="http://www.w3.org/1999/xlink" content-type="dwc:verbatimCoordinates" xlink:type="simple"><named-content content-type="geo-json" specific-use="{&#34;type&#34;:&#34;Point&#34;,&#34;coordinates&#34;:[137.511495,-3.587955]}" id="NCID0ELYAI" xlink:type="simple">-3,587955 137,5114945</named-content></named-content> (Pap025)” (<named-content xmlns:xlink="http://www.w3.org/1999/xlink" content-type="dwc:institutional_code" xlink:type="simple">NHMW</named-content>, <named-content xmlns:xlink="http://www.w3.org/1999/xlink" content-type="dwc:institutional_code" xlink:type="simple">ZSM</named-content>). 8 males, 1 female “Indonesia: Papua, Wano Land, river ca 15m wide, 930m, 3.ix.2014, <named-content xmlns:xlink="http://www.w3.org/1999/xlink" content-type="dwc:verbatimCoordinates" xlink:type="simple"><named-content content-type="geo-json" specific-use="{&#34;type&#34;:&#34;Point&#34;,&#34;coordinates&#34;:[137.511495,-3.587955]}" id="NCID0EDZAI" xlink:type="simple">-3,587955 137,5114945</named-content></named-content> (Pap026)” (<named-content xmlns:xlink="http://www.w3.org/1999/xlink" content-type="dwc:institutional_code" xlink:type="simple">NHMW</named-content>, <named-content xmlns:xlink="http://www.w3.org/1999/xlink" content-type="dwc:institutional_code" xlink:type="simple">ZSM</named-content>). 6 males, 3 females “Indonesia: Papua, Wano Land, creek @ jungle helipad, 870m, 4.ix.2014, <named-content xmlns:xlink="http://www.w3.org/1999/xlink" content-type="dwc:verbatimCoordinates" xlink:type="simple"><named-content content-type="geo-json" specific-use="{&#34;type&#34;:&#34;Point&#34;,&#34;coordinates&#34;:[137.504295,-3.584077]}" id="NCID0E2ZAI" xlink:type="simple">-3,584077 137,5042947</named-content></named-content> (Pap027)”, two males with an additional labels “M.Balke 6525” and “M.Balke 6526” [green text] (<named-content xmlns:xlink="http://www.w3.org/1999/xlink" content-type="dwc:institutional_code" xlink:type="simple">NHMW</named-content>, <named-content xmlns:xlink="http://www.w3.org/1999/xlink" content-type="dwc:institutional_code" xlink:type="simple">ZSM</named-content>). <bold>Puncak Regency</bold>: 11 males, 4 females “Indonesia: Papua, Wano Land, below Puluk, 1100m, 2.ix.2014, nr <named-content xmlns:xlink="http://www.w3.org/1999/xlink" content-type="dwc:verbatimCoordinates" xlink:type="simple"><named-content content-type="geo-json" specific-use="{&#34;type&#34;:&#34;Point&#34;,&#34;coordinates&#34;:[137.520744,-3.660272]}" id="NCID0EV1AI" xlink:type="simple">-3.660272 137.5207436</named-content></named-content> (Pap021)”, one of the males with <!--PageBreak-->an additional label “M.Balke 6510” [green text] (<named-content xmlns:xlink="http://www.w3.org/1999/xlink" content-type="dwc:institutional_code" xlink:type="simple">NHMW</named-content>, <named-content xmlns:xlink="http://www.w3.org/1999/xlink" content-type="dwc:institutional_code" xlink:type="simple">ZSM</named-content>). <bold>Pegunungan Bintang Regency</bold>: 15 males, 15 females “IRIAN JAYA Zentralmassiv <named-content xmlns:xlink="http://www.w3.org/1999/xlink" content-type="dwc:verbatimCoordinates" xlink:type="simple"><named-content content-type="geo-json" specific-use="{&#34;type&#34;:&#34;Point&#34;,&#34;coordinates&#34;:[140.416667,-4.400000]}" id="NCID0ER2AI" xlink:type="simple">140°25'E 04°24'S</named-content></named-content>”, “Kali Takime, 1000m 15.8.1992 leg. Balke (14)” (<named-content xmlns:xlink="http://www.w3.org/1999/xlink" content-type="dwc:institutional_code" xlink:type="simple">NHMW</named-content>). 6 males, 7 females “IRIAN JAYA Zentralmassiv <named-content xmlns:xlink="http://www.w3.org/1999/xlink" content-type="dwc:verbatimCoordinates" xlink:type="simple"><named-content content-type="geo-json" specific-use="{&#34;type&#34;:&#34;Point&#34;,&#34;coordinates&#34;:[140.416667,-4.400000]}" id="NCID0EB3AI" xlink:type="simple">140°25'E 04°24'S</named-content></named-content>”, “Kali Takime, 900m 18.8.1992 leg. Balke (16)” (<named-content xmlns:xlink="http://www.w3.org/1999/xlink" content-type="dwc:institutional_code" xlink:type="simple">NHMW</named-content>). 19 males, 27 females “IRIAN JAYA Zentralmassiv <named-content xmlns:xlink="http://www.w3.org/1999/xlink" content-type="dwc:verbatimCoordinates" xlink:type="simple"><named-content content-type="geo-json" specific-use="{&#34;type&#34;:&#34;Point&#34;,&#34;coordinates&#34;:[140.416667,-4.400000]}" id="NCID0ER3AI" xlink:type="simple">140°25'E 04°24'S</named-content></named-content>”, “Kali Takime, 900m 18.8.1992 leg. Balke (17)” (<named-content xmlns:xlink="http://www.w3.org/1999/xlink" content-type="dwc:institutional_code" xlink:type="simple">NHMW</named-content>). All these specimens (locs. 14, 16, 17) are with red paratype labels “PARATYPUS <tp:taxon-name><tp:taxon-name-part taxon-name-part-type="genus">Copelatus</tp:taxon-name-part> <tp:taxon-name-part taxon-name-part-type="species">rivulus</tp:taxon-name-part></tp:taxon-name> sp.n. M. Balke des. 1997” or “Paratypus <tp:taxon-name><tp:taxon-name-part taxon-name-part-type="genus">Copelatus</tp:taxon-name-part> <tp:taxon-name-part taxon-name-part-type="species">rivulus</tp:taxon-name-part></tp:taxon-name> sp.n. Balke des. 1997” [red] but they are not considered as paratypes because they are not included into the type material of the original description. 9 females “IRIAN JAYA: 11.9.1993 Bime – Calab Gebiet, Bime, 1400m”, “leg. M. Balke (12) ca. <named-content xmlns:xlink="http://www.w3.org/1999/xlink" content-type="dwc:verbatimCoordinates" xlink:type="simple"><named-content content-type="geo-json" specific-use="{&#34;type&#34;:&#34;Point&#34;,&#34;coordinates&#34;:[140.200000,-4.333333]}" id="NCID0ET4AI" xlink:type="simple">140°12'E 04°20'S</named-content></named-content>” (<named-content xmlns:xlink="http://www.w3.org/1999/xlink" content-type="dwc:institutional_code" xlink:type="simple">NHMW</named-content>).</p><p>
            <bold>Papua New Guinea: Sandaun</bold>: 3 females “Papua New Guinea: Sandaun, Mianmin, Fak River, 775m, 14.xi.2003, <named-content xmlns:xlink="http://www.w3.org/1999/xlink" content-type="dwc:verbatimCoordinates" xlink:type="simple"><named-content content-type="geo-json" specific-use="{&#34;type&#34;:&#34;Point&#34;,&#34;coordinates&#34;:[141.610944,-4.8980555]}" id="NCID0EH5AI" xlink:type="simple">453 53.00S 141 36 39.40E</named-content></named-content>, K. Sagata (WB17)”, one of them with an additional label “DNA M. Balke 678” [green text] (<named-content xmlns:xlink="http://www.w3.org/1999/xlink" content-type="dwc:institutional_code" xlink:type="simple">ZSM</named-content>). 2 females “Papua New Guinea: Sandaun, Mianmin, Fak River, 775m, 15.xi.2003, <named-content xmlns:xlink="http://www.w3.org/1999/xlink" content-type="dwc:verbatimCoordinates" xlink:type="simple"><named-content content-type="geo-json" specific-use="{&#34;type&#34;:&#34;Point&#34;,&#34;coordinates&#34;:[141.610944,-4.8980555]}" id="NCID0E25AI" xlink:type="simple">453 53.00S 141 36 39.40E</named-content></named-content>, K. Sagata (WB22)” (<named-content xmlns:xlink="http://www.w3.org/1999/xlink" content-type="dwc:institutional_code" xlink:type="simple">ZSM</named-content>). 1 male “Papua New Guinea: Sandaun, Sandaun, Fak River (WB24), 23.x.2003, K. Sagata, DNA M Balke: MB 685”, “DNA M. Balke 685” [green text] (<named-content xmlns:xlink="http://www.w3.org/1999/xlink" content-type="dwc:institutional_code" xlink:type="simple">ZSM</named-content>). 2 males, 5 females “Papua New Guinea: Sandaun, Sandaun, Fak River, 775m, 15.x.2003, 4 53 53.00S #, K. Sagata (WB24)” (<named-content xmlns:xlink="http://www.w3.org/1999/xlink" content-type="dwc:institutional_code" xlink:type="simple">ZSM</named-content>). 1 male “Papua New Guinea: Sandaun, Sandaun, Sek River (WB50), 21.x.2003, K. Sagata, DNA M Balke: MB 668”, “DNA M. Balke 668” [green text] (<named-content xmlns:xlink="http://www.w3.org/1999/xlink" content-type="dwc:institutional_code" xlink:type="simple">ZSM</named-content>). 3 males, 3 females “Papua New Guinea: Sandaun, Sandaun, Sek River 775m, 13.x.2003, K. Sagata (WB50)” (<named-content xmlns:xlink="http://www.w3.org/1999/xlink" content-type="dwc:institutional_code" xlink:type="simple">NHMW</named-content>, <named-content xmlns:xlink="http://www.w3.org/1999/xlink" content-type="dwc:institutional_code" xlink:type="simple">ZSM</named-content>). 5 males, 1 female “Papua New Guinea: Sandaun, May River, 970m, 19.x.2003, <named-content xmlns:xlink="http://www.w3.org/1999/xlink" content-type="dwc:verbatimCoordinates" xlink:type="simple"><named-content content-type="geo-json" specific-use="{&#34;type&#34;:&#34;Point&#34;,&#34;coordinates&#34;:[141.636233,-4.829650]}" id="NCID0EXBBI" xlink:type="simple">4 49.779S 141 38.174E</named-content></named-content>, K. Sagata (WB43)”, one of the males with an additional label “DNA M. Balke 687” [green text] (<named-content xmlns:xlink="http://www.w3.org/1999/xlink" content-type="dwc:institutional_code" xlink:type="simple">NHMW</named-content>, <named-content xmlns:xlink="http://www.w3.org/1999/xlink" content-type="dwc:institutional_code" xlink:type="simple">ZSM</named-content>). 2 males, 5 females “Papua New Guinea: Sandaun, Wara Uk, - 900m, 14.xi.2003, Not taken, K. Sagata (WB16)”, “DNA M. Balke 676”, “DNA M. Balke 677” [green text] (<named-content xmlns:xlink="http://www.w3.org/1999/xlink" content-type="dwc:institutional_code" xlink:type="simple">ZSM</named-content>). 1 male “Papua New Guinea: Sandaun, Sandaun, Faklows (WB87), 24.x.2003, K. Sagata, DNA M Balke: MB 656”, “DNA M. Balke 656” [green text] (<named-content xmlns:xlink="http://www.w3.org/1999/xlink" content-type="dwc:institutional_code" xlink:type="simple">ZSM</named-content>). 1 male “Papua New Guinea: Sandaun, Sokamin4, 1200m, 19.x.2003, <named-content xmlns:xlink="http://www.w3.org/1999/xlink" content-type="dwc:verbatimCoordinates" xlink:type="simple"><named-content content-type="geo-json" specific-use="{&#34;type&#34;:&#34;Point&#34;,&#34;coordinates&#34;:[141.631083,-4.847417]}" id="NCID0E4DBI" xlink:type="simple">4 50.845S 141 37.865E</named-content></named-content>, K. Sagata (WB102)”, “DNA M. Balke 675” [green text] (<named-content xmlns:xlink="http://www.w3.org/1999/xlink" content-type="dwc:institutional_code" xlink:type="simple">ZSM</named-content>). 2 males, 2 females “Papua New Guinea: Sandaun, MekilWX25, 1718m, 13.x.2003, <named-content xmlns:xlink="http://www.w3.org/1999/xlink" content-type="dwc:verbatimCoordinates" xlink:type="simple"><named-content content-type="geo-json" specific-use="{&#34;type&#34;:&#34;Point&#34;,&#34;coordinates&#34;:[141.649900,-4.810617]}" id="NCID0EREBI" xlink:type="simple">4 48.637S 141 38.994E</named-content></named-content>, K. Sagata (WB109)”, one of the males with an additional label “DNA M. Balke 669” [green text] (<named-content xmlns:xlink="http://www.w3.org/1999/xlink" content-type="dwc:institutional_code" xlink:type="simple">ZSM</named-content>). 2 males, 1 female “Papua New Guinea: Sandaun, Mianminold, 898m, 20.x.2003, <named-content xmlns:xlink="http://www.w3.org/1999/xlink" content-type="dwc:verbatimCoordinates" xlink:type="simple"><named-content content-type="geo-json" specific-use="{&#34;type&#34;:&#34;Point&#34;,&#34;coordinates&#34;:[141.617133,-4.890317]}" id="NCID0EFFBI" xlink:type="simple">4 53.419S 141 37.028E</named-content></named-content>, K. Sagata (WB66)”, one male additionally with “DNA M. Balke 674” [green text] (<named-content xmlns:xlink="http://www.w3.org/1999/xlink" content-type="dwc:institutional_code" xlink:type="simple">ZSM</named-content>). 1 female “Papua New Guinea: Sandaun, Sandaun, Mianmin (WB75), 9.x.2003, K. Sagata, DNA M Balke: MB 667”, “DNA M. Balke 667” [green text] (<named-content xmlns:xlink="http://www.w3.org/1999/xlink" content-type="dwc:institutional_code" xlink:type="simple">ZSM</named-content>). 11 males, 1 female “Papua New Guinea: Sandaun, Mianmin, 670m, 22.x.2008, <named-content xmlns:xlink="http://www.w3.org/1999/xlink" content-type="dwc:verbatimCoordinates" xlink:type="simple"><named-content content-type="geo-json" specific-use="{&#34;type&#34;:&#34;Point&#34;,&#34;coordinates&#34;:[141.587717,-4.888817]}" id="NCID0ETGBI" xlink:type="simple">4.53.329S 141.35.263E</named-content></named-content>, Ibalim (<abbrev xmlns:xlink="http://www.w3.org/1999/xlink" xlink:title="Papua New Guinea" id="ABBRID0EYGBI" xlink:type="simple">PNG</abbrev> 189)”, one of males with an additional green label “DNA M Balke 3718” (<named-content xmlns:xlink="http://www.w3.org/1999/xlink" content-type="dwc:institutional_code" xlink:type="simple">NHMW</named-content>, <named-content xmlns:xlink="http://www.w3.org/1999/xlink" content-type="dwc:institutional_code" xlink:type="simple">ZSM</named-content>). 69 males, 88 females “Papua New Guinea: Sandaun, Mianmin, 670m, 20.x.2008, <named-content xmlns:xlink="http://www.w3.org/1999/xlink" content-type="dwc:verbatimCoordinates" xlink:type="simple"><named-content content-type="geo-json" specific-use="{&#34;type&#34;:&#34;Point&#34;,&#34;coordinates&#34;:[141.568633,-4.888200]}" id="NCID0EWHBI" xlink:type="simple">4.53.292S 141.34.118E</named-content></named-content>, Ibalim (<abbrev xmlns:xlink="http://www.w3.org/1999/xlink" xlink:title="Papua New Guinea" id="ABBRID0E2HBI" xlink:type="simple">PNG</abbrev> 191) (<named-content xmlns:xlink="http://www.w3.org/1999/xlink" content-type="dwc:institutional_code" xlink:type="simple">NHMW</named-content>, <named-content xmlns:xlink="http://www.w3.org/1999/xlink" content-type="dwc:institutional_code" xlink:type="simple">ZSM</named-content>). 22 males, 28 females “Papua New Guinea: Sandaun, <!--PageBreak-->Mianmin (river), 990m, 23.x.2008, <named-content xmlns:xlink="http://www.w3.org/1999/xlink" content-type="dwc:verbatimCoordinates" xlink:type="simple"><named-content content-type="geo-json" specific-use="{&#34;type&#34;:&#34;Point&#34;,&#34;coordinates&#34;:[141.591500,-4.909500]}" id="NCID0EXIBI" xlink:type="simple">4.54.570S 141.35.490E</named-content></named-content>, Ibalim (<abbrev xmlns:xlink="http://www.w3.org/1999/xlink" xlink:title="Papua New Guinea" id="ABBRID0E3IBI" xlink:type="simple">PNG</abbrev> 192)”, one of males with an additional green label “DNA M Balke 3738” (<named-content xmlns:xlink="http://www.w3.org/1999/xlink" content-type="dwc:institutional_code" xlink:type="simple">NHMW</named-content>, <named-content xmlns:xlink="http://www.w3.org/1999/xlink" content-type="dwc:institutional_code" xlink:type="simple">ZSM</named-content>). 8 males, 8 females “Papua New Guinea: Sandaun, Mianmin (pool), 990m, 23.x.2008, <named-content xmlns:xlink="http://www.w3.org/1999/xlink" content-type="dwc:verbatimCoordinates" xlink:type="simple"><named-content content-type="geo-json" specific-use="{&#34;type&#34;:&#34;Point&#34;,&#34;coordinates&#34;:[141.591500,-4.909500]}" id="NCID0E1JBI" xlink:type="simple">4.54.570S 141.35.490E</named-content></named-content>, Ibalim (<abbrev xmlns:xlink="http://www.w3.org/1999/xlink" xlink:title="Papua New Guinea" id="ABBRID0E6JBI" xlink:type="simple">PNG</abbrev> 193) (<named-content xmlns:xlink="http://www.w3.org/1999/xlink" content-type="dwc:institutional_code" xlink:type="simple">NHMW</named-content>, <named-content xmlns:xlink="http://www.w3.org/1999/xlink" content-type="dwc:institutional_code" xlink:type="simple">ZSM</named-content>). 51 males, 85 females “Papua New Guinea: Sandaun, Mianmin (river), 1080m, 24.x.2008, <named-content xmlns:xlink="http://www.w3.org/1999/xlink" content-type="dwc:verbatimCoordinates" xlink:type="simple"><named-content content-type="geo-json" specific-use="{&#34;type&#34;:&#34;Point&#34;,&#34;coordinates&#34;:[141.636417,-4.929667]}" id="NCID0EZKBI" xlink:type="simple">04.55.780S 141.38.185E</named-content></named-content>, Ibalim (<abbrev xmlns:xlink="http://www.w3.org/1999/xlink" xlink:title="Papua New Guinea" id="ABBRID0E5KBI" xlink:type="simple">PNG</abbrev> 195), some of them with green labels “DNA M Balke” with numbers 3743, 3744, 3779, 3780, 3781, 3782 (<named-content xmlns:xlink="http://www.w3.org/1999/xlink" content-type="dwc:institutional_code" xlink:type="simple">NHMW</named-content>, <named-content xmlns:xlink="http://www.w3.org/1999/xlink" content-type="dwc:institutional_code" xlink:type="simple">ZSM</named-content>). 21 males, 4 females “Papua New Guinea: Sandaun, Mianmin (pool), 1080m, 24.x.2008, <named-content xmlns:xlink="http://www.w3.org/1999/xlink" content-type="dwc:verbatimCoordinates" xlink:type="simple"><named-content content-type="geo-json" specific-use="{&#34;type&#34;:&#34;Point&#34;,&#34;coordinates&#34;:[141.636417,-4.929667]}" id="NCID0E3LBI" xlink:type="simple">04.55.780S 141.38.185E</named-content></named-content>, Ibalim (<abbrev xmlns:xlink="http://www.w3.org/1999/xlink" xlink:title="Papua New Guinea" id="ABBRID0EBMBI" xlink:type="simple">PNG</abbrev> 196)”, one of males with an additional green label “DNA M Balke 3748” (<named-content xmlns:xlink="http://www.w3.org/1999/xlink" content-type="dwc:institutional_code" xlink:type="simple">NHMW</named-content>, <named-content xmlns:xlink="http://www.w3.org/1999/xlink" content-type="dwc:institutional_code" xlink:type="simple">ZSM</named-content>). 82 males, 82 females “Papua New Guinea: Sandaun, Mianmin (pool), 700m, 21.x.2008, <named-content xmlns:xlink="http://www.w3.org/1999/xlink" content-type="dwc:verbatimCoordinates" xlink:type="simple"><named-content content-type="geo-json" specific-use="{&#34;type&#34;:&#34;Point&#34;,&#34;coordinates&#34;:[141.528433,-4.880967]}" id="NCID0E6MBI" xlink:type="simple">04.52.858S 141.31.706E</named-content></named-content>, Ibalim (<abbrev xmlns:xlink="http://www.w3.org/1999/xlink" xlink:title="Papua New Guinea" id="ABBRID0EENBI" xlink:type="simple">PNG</abbrev> 197) (<named-content xmlns:xlink="http://www.w3.org/1999/xlink" content-type="dwc:institutional_code" xlink:type="simple">NHMW</named-content>, <named-content xmlns:xlink="http://www.w3.org/1999/xlink" content-type="dwc:institutional_code" xlink:type="simple">ZSM</named-content>). 27 males, 43 females “Papua New Guinea: Sandaun, Mianmin (pool), 700m, 21.x.2008, <named-content xmlns:xlink="http://www.w3.org/1999/xlink" content-type="dwc:verbatimCoordinates" xlink:type="simple"><named-content content-type="geo-json" specific-use="{&#34;type&#34;:&#34;Point&#34;,&#34;coordinates&#34;:[141.528433,-4.880967]}" id="NCID0E5NBI" xlink:type="simple">04.52.858S 141.31.706E</named-content></named-content>, Ibalim (<abbrev xmlns:xlink="http://www.w3.org/1999/xlink" xlink:title="Papua New Guinea" id="ABBRID0EDOBI" xlink:type="simple">PNG</abbrev> 198) (<named-content xmlns:xlink="http://www.w3.org/1999/xlink" content-type="dwc:institutional_code" xlink:type="simple">ZSM</named-content>). 7 males, 15 females “Papua New Guinea: Sandaun, Mianmin area, &gt;1000m, 23.xii.209, Ibalim &amp; Pius (PNG232)” (<named-content xmlns:xlink="http://www.w3.org/1999/xlink" content-type="dwc:institutional_code" xlink:type="simple">ZSM</named-content>). 9 males, 15 females “Papua New Guinea: Sandaun, Mianmin area, &gt;1000m, 23.xii.2009, Ibalim &amp; Pius (PNG240)” (<named-content xmlns:xlink="http://www.w3.org/1999/xlink" content-type="dwc:institutional_code" xlink:type="simple">NHMW</named-content>, <named-content xmlns:xlink="http://www.w3.org/1999/xlink" content-type="dwc:institutional_code" xlink:type="simple">ZSM</named-content>). 2 males, 2 females “Papua New Guinea: Sandaun, Mianmin area, &gt;1000m, 26.xii.209, Ibalim &amp; Pius (PNG233)” (<named-content xmlns:xlink="http://www.w3.org/1999/xlink" content-type="dwc:institutional_code" xlink:type="simple">ZSM</named-content>). 1 male “Papua New Guinea: Sandaun, Mianmin area, &gt;600m, 13.i.2010, Ibalim &amp; Pius (PNG236)”, “DNA M. Balke 4928” [green text] (<named-content xmlns:xlink="http://www.w3.org/1999/xlink" content-type="dwc:institutional_code" xlink:type="simple">ZSM</named-content>). 8 males, 9 females “Papua New Guinea: Sandaun, Mianmin area, &gt;600m, 13.i.2010, Ibalim &amp; Pius (PNG236)” (<named-content xmlns:xlink="http://www.w3.org/1999/xlink" content-type="dwc:institutional_code" xlink:type="simple">NHMW</named-content>, <named-content xmlns:xlink="http://www.w3.org/1999/xlink" content-type="dwc:institutional_code" xlink:type="simple">ZSM</named-content>). 11 males, 7 females “Papua New Guinea: Sandaun, Mianmin area, &gt;600m, 9.i.2010, Ibalim &amp; Pius (PNG237)” (<named-content xmlns:xlink="http://www.w3.org/1999/xlink" content-type="dwc:institutional_code" xlink:type="simple">NHMW</named-content>, <named-content xmlns:xlink="http://www.w3.org/1999/xlink" content-type="dwc:institutional_code" xlink:type="simple">ZSM</named-content>). 7 males, 4 females “Papua New Guinea: Sandaun, Mianmin area, &gt;600m, 6.i.2010, Ibalim &amp; Pius (PNG239)” (<named-content xmlns:xlink="http://www.w3.org/1999/xlink" content-type="dwc:institutional_code" xlink:type="simple">NHMW</named-content>, <named-content xmlns:xlink="http://www.w3.org/1999/xlink" content-type="dwc:institutional_code" xlink:type="simple">ZSM</named-content>). 20 males, 12 females “Papua New Guinea: Sandaun, Mianmin area, &gt;700m, 7.i.2010, Ibalim &amp; Pius (PNG231)” (<named-content xmlns:xlink="http://www.w3.org/1999/xlink" content-type="dwc:institutional_code" xlink:type="simple">NHMW</named-content>, <named-content xmlns:xlink="http://www.w3.org/1999/xlink" content-type="dwc:institutional_code" xlink:type="simple">ZSM</named-content>). <bold>Western Province</bold>: 27 males, 17 females “Papua New Guinea: Western Province, Tabubil, 600m, 22.vi.2008, <named-content xmlns:xlink="http://www.w3.org/1999/xlink" content-type="dwc:verbatimCoordinates" xlink:type="simple"><named-content content-type="geo-json" specific-use="{&#34;type&#34;:&#34;Point&#34;,&#34;coordinates&#34;:[141.228967,-5.261217]}" id="NCID0EDSBI" xlink:type="simple">05.15.673S 141.13.738E</named-content></named-content>, Posman (<abbrev xmlns:xlink="http://www.w3.org/1999/xlink" xlink:title="Papua New Guinea" id="ABBRID0EISBI" xlink:type="simple">PNG</abbrev> 181)” (<named-content xmlns:xlink="http://www.w3.org/1999/xlink" content-type="dwc:institutional_code" xlink:type="simple">NHMW</named-content>, <named-content xmlns:xlink="http://www.w3.org/1999/xlink" content-type="dwc:institutional_code" xlink:type="simple">ZSM</named-content>). <bold>Madang</bold>: 1 female “Stn. No. 30”, “NEW GUINEA: Madang Dist., Finisterre Mts. Damanti 3,550 ft. 2-11.x.1964.”, “M.E. Bacchus. B.M. 1965-120” (<abbrev xmlns:xlink="http://www.w3.org/1999/xlink" content-type="institution" xlink:title="The Natural History Museum, London, UK" id="ABBRID0EFTBI" xlink:type="simple">BMNH</abbrev>). 1 male, 9 females “Stn. No. 46”, “NEW GUINEA: Madang Dist., Finisterre Mts. Damanti 3,550 ft. 2-11.x.1964.”, “M.E. Bacchus. B.M. 1965-120” (<abbrev xmlns:xlink="http://www.w3.org/1999/xlink" content-type="institution" xlink:title="The Natural History Museum, London, UK" id="ABBRID0EOTBI" xlink:type="simple">BMNH</abbrev>). 2 males, 3 females, 15 exs. “Stn. No. 47”, “NEW GUINEA: Madang Dist., Finisterre Mts. Damanti 3,550 ft. 2-11.x.1964.”, “M.E. Bacchus. B.M. 1965-120”. These beetles are with paratypes labels “Paratypus <tp:taxon-name><tp:taxon-name-part taxon-name-part-type="genus">Copelatus</tp:taxon-name-part> <tp:taxon-name-part taxon-name-part-type="species">damantiensis</tp:taxon-name-part></tp:taxon-name> sp.n. Balke des. 1997” but they are not considered as paratypes because they are not included into the type material of the original description (<abbrev xmlns:xlink="http://www.w3.org/1999/xlink" content-type="institution" xlink:title="The Natural History Museum, London, UK" id="ABBRID0EAUBI" xlink:type="simple">BMNH</abbrev>, <named-content xmlns:xlink="http://www.w3.org/1999/xlink" content-type="dwc:institutional_code" xlink:type="simple">NHMW</named-content>). 2 males, 2 females “Stn. No. 49”, “NEW GUINEA: Madang Dist., Finisterre Mts. Damanti 3,550 ft. 2-11.x.1964.”, “M.E. Bacchus. B.M. 1965-120” (<abbrev xmlns:xlink="http://www.w3.org/1999/xlink" content-type="institution" xlink:title="The Natural History Museum, London, UK" id="ABBRID0ERUBI" xlink:type="simple">BMNH</abbrev>). 2 females “Stn. No. 61”, “NEW GUINEA: Madang Dist., Finisterre Mts. Budemu c. 4000 ft. 15-24.x.1964.”, “M.E. Bacchus. B.M. 1965-120” (<abbrev xmlns:xlink="http://www.w3.org/1999/xlink" content-type="institution" xlink:title="The Natural History Museum, London, UK" id="ABBRID0E1UBI" xlink:type="simple">BMNH</abbrev>). 3 females “Stn. No. 82”, “NEW GUINEA: Madang Dist., Finisterre Mts. Moro. C. 5550ft. 30.x.-15.xi.1964.”, “M.E. Bacchus. B.M. 1965-120” (<abbrev xmlns:xlink="http://www.w3.org/1999/xlink" content-type="institution" xlink:title="The Natural History Museum, London, UK" id="ABBRID0EDVBI" xlink:type="simple">BMNH</abbrev>). 2 males, 1 female “Stn. No. 92”, “NEW GUINEA: Madang Dist., Finisterre Mts. Moro. <!--PageBreak-->C. 5550ft. 30.x.-15.xi.1964.”, “M.E. Bacchus. B.M. 1965-120” (<abbrev xmlns:xlink="http://www.w3.org/1999/xlink" content-type="institution" xlink:title="The Natural History Museum, London, UK" id="ABBRID0EOVBI" xlink:type="simple">BMNH</abbrev>). 20 males “Papua New Guinea: Madang, Akameku - Brahmin, Bismarck Range, 750m, 25.xi.2006, <named-content xmlns:xlink="http://www.w3.org/1999/xlink" content-type="dwc:verbatimCoordinates" xlink:type="simple"><named-content content-type="geo-json" specific-use="{&#34;type&#34;:&#34;Point&#34;,&#34;coordinates&#34;:[145.408183,-5.831533]}" id="NCID0EWVBI" xlink:type="simple">05.49.892S 145.24.491E</named-content></named-content>, Balke &amp; Kinibel (<abbrev xmlns:xlink="http://www.w3.org/1999/xlink" xlink:title="Papua New Guinea" id="ABBRID0E2VBI" xlink:type="simple">PNG</abbrev> 113)” (<named-content xmlns:xlink="http://www.w3.org/1999/xlink" content-type="dwc:institutional_code" xlink:type="simple">NHMW</named-content>, <named-content xmlns:xlink="http://www.w3.org/1999/xlink" content-type="dwc:institutional_code" xlink:type="simple">ZSM</named-content>). 34 males “Papua New Guinea: Madang, Akameku - Brahmin, Bismarck Range, 750m, 25.xi.2006, nr <named-content xmlns:xlink="http://www.w3.org/1999/xlink" content-type="dwc:verbatimCoordinates" xlink:type="simple"><named-content content-type="geo-json" specific-use="{&#34;type&#34;:&#34;Point&#34;,&#34;coordinates&#34;:[145.406483,-5.821783]}" id="NCID0EVWBI" xlink:type="simple">05.49.307S 145.24.389E</named-content></named-content>, Balke &amp; Kinibel (<abbrev xmlns:xlink="http://www.w3.org/1999/xlink" xlink:title="Papua New Guinea" id="ABBRID0E1WBI" xlink:type="simple">PNG</abbrev> 114)” (<named-content xmlns:xlink="http://www.w3.org/1999/xlink" content-type="dwc:institutional_code" xlink:type="simple">NARI</named-content>, <named-content xmlns:xlink="http://www.w3.org/1999/xlink" content-type="dwc:institutional_code" xlink:type="simple">NHMW</named-content>, <named-content xmlns:xlink="http://www.w3.org/1999/xlink" content-type="dwc:institutional_code" xlink:type="simple">ZSM</named-content>). 1 male “PAPUA NEW GUINEA Madang Pr. Below Bundi, 500 m, 26IX2002, M Balke (<abbrev xmlns:xlink="http://www.w3.org/1999/xlink" xlink:title="Papua New Guinea" id="ABBRID0E4XBI" xlink:type="simple">PNG</abbrev> 23), “268 DNA M Balke” [green] (<named-content xmlns:xlink="http://www.w3.org/1999/xlink" content-type="dwc:institutional_code" xlink:type="simple">ZSM</named-content>). 4 males, 11 females “Papua New Guinea: Madang, below Bundi, 500 m, 26.IX.2002 Balke &amp; Sagata (PNG023)” (<named-content xmlns:xlink="http://www.w3.org/1999/xlink" content-type="dwc:institutional_code" xlink:type="simple">NHMW</named-content>, <named-content xmlns:xlink="http://www.w3.org/1999/xlink" content-type="dwc:institutional_code" xlink:type="simple">ZSM</named-content>). 3 males “Papua New Guinea: Madang, Simbai area, 1200m, 10.iii.2007, <named-content xmlns:xlink="http://www.w3.org/1999/xlink" content-type="dwc:verbatimCoordinates" xlink:type="simple"><named-content content-type="geo-json" specific-use="{&#34;type&#34;:&#34;Point&#34;,&#34;coordinates&#34;:[144.621417,-5.223150]}" id="NCID0EDZBI" xlink:type="simple">05.13.389S 144.37.285E</named-content></named-content>, Kinibel (<abbrev xmlns:xlink="http://www.w3.org/1999/xlink" xlink:title="Papua New Guinea" id="ABBRID0EIZBI" xlink:type="simple">PNG</abbrev> 152) (<named-content xmlns:xlink="http://www.w3.org/1999/xlink" content-type="dwc:institutional_code" xlink:type="simple">ZSM</named-content>). 2 males “Papua New Guinea: Madang, Simbai area, 1200m, 11.iii.2007, <named-content xmlns:xlink="http://www.w3.org/1999/xlink" content-type="dwc:verbatimCoordinates" xlink:type="simple"><named-content content-type="geo-json" specific-use="{&#34;type&#34;:&#34;Point&#34;,&#34;coordinates&#34;:[144.626850,-5.222217]}" id="NCID0E1ZBI" xlink:type="simple">05.13.333S 144.37.611E</named-content></named-content>, Kinibel (<abbrev xmlns:xlink="http://www.w3.org/1999/xlink" xlink:title="Papua New Guinea" id="ABBRID0E6ZBI" xlink:type="simple">PNG</abbrev> 153) (<named-content xmlns:xlink="http://www.w3.org/1999/xlink" content-type="dwc:institutional_code" xlink:type="simple">NHMW</named-content>, <named-content xmlns:xlink="http://www.w3.org/1999/xlink" content-type="dwc:institutional_code" xlink:type="simple">ZSM</named-content>). <bold>Enga</bold>: 8 males “Papua New Guinea: Enga, Wapanamanda, 1500m, 6.xii.2006, <named-content xmlns:xlink="http://www.w3.org/1999/xlink" content-type="dwc:verbatimCoordinates" xlink:type="simple"><named-content content-type="geo-json" specific-use="{&#34;type&#34;:&#34;Point&#34;,&#34;coordinates&#34;:[143.922300,-5.635083]}" id="NCID0E21BI" xlink:type="simple">05.38.105S 143.55.338E</named-content></named-content>, Balke &amp; Kinibel, (<abbrev xmlns:xlink="http://www.w3.org/1999/xlink" xlink:title="Papua New Guinea" id="ABBRID0EA2BI" xlink:type="simple">PNG</abbrev> 128)”, one of them with an additional green label “DNA M.Balke 1527” (<named-content xmlns:xlink="http://www.w3.org/1999/xlink" content-type="dwc:institutional_code" xlink:type="simple">NHMW</named-content>, <named-content xmlns:xlink="http://www.w3.org/1999/xlink" content-type="dwc:institutional_code" xlink:type="simple">ZSM</named-content>). <bold>Western Highlands</bold>: 7 males “Papua New Guinea: Western Highlands, Kurumul, 6 Km SW Kudjip, small stream, 1580 m, 13.vi.2006, <named-content xmlns:xlink="http://www.w3.org/1999/xlink" content-type="dwc:verbatimCoordinates" xlink:type="simple"><named-content content-type="geo-json" specific-use="{&#34;type&#34;:&#34;Point&#34;,&#34;coordinates&#34;:[144.610000,-5.890433]}" id="NCID0EA3BI" xlink:type="simple">05.53.426S 144.36.600E</named-content></named-content>, John (<abbrev xmlns:xlink="http://www.w3.org/1999/xlink" xlink:title="Papua New Guinea" id="ABBRID0EF3BI" xlink:type="simple">PNG</abbrev> 78)”, one of them with an additional green label “DNA M.Balke 1340” (<named-content xmlns:xlink="http://www.w3.org/1999/xlink" content-type="dwc:institutional_code" xlink:type="simple">NHMW</named-content>, <named-content xmlns:xlink="http://www.w3.org/1999/xlink" content-type="dwc:institutional_code" xlink:type="simple">ZSM</named-content>). 1 male “Papua New Guinea: Western Highlands, Lugup River, 1700m, 4.iii.2007, <named-content xmlns:xlink="http://www.w3.org/1999/xlink" content-type="dwc:verbatimCoordinates" xlink:type="simple"><named-content content-type="geo-json" specific-use="{&#34;type&#34;:&#34;Point&#34;,&#34;coordinates&#34;:[144.470233,-5.287283]}" id="NCID0ED4BI" xlink:type="simple">05.17.237S 144.28.214E</named-content></named-content>, Kinibel (<abbrev xmlns:xlink="http://www.w3.org/1999/xlink" xlink:title="Papua New Guinea" id="ABBRID0EI4BI" xlink:type="simple">PNG</abbrev> 143)” (<named-content xmlns:xlink="http://www.w3.org/1999/xlink" content-type="dwc:institutional_code" xlink:type="simple">ZSM</named-content>). 7 males “Papua New Guinea: Western Highlands, Above Sendiap, 1400m, 5.iii.2007, <named-content xmlns:xlink="http://www.w3.org/1999/xlink" content-type="dwc:verbatimCoordinates" xlink:type="simple"><named-content content-type="geo-json" specific-use="{&#34;type&#34;:&#34;Point&#34;,&#34;coordinates&#34;:[144.471783,-5.329567]}" id="NCID0E14BI" xlink:type="simple">05.19.774S 144.28.307E</named-content></named-content>, Kinibel (<abbrev xmlns:xlink="http://www.w3.org/1999/xlink" xlink:title="Papua New Guinea" id="ABBRID0E64BI" xlink:type="simple">PNG</abbrev> 145)”, one of them with an additional green label “DNA M.Balke 3314” (NHNW, <named-content xmlns:xlink="http://www.w3.org/1999/xlink" content-type="dwc:institutional_code" xlink:type="simple">ZSM</named-content>). 10 males “Papua New Guinea: Western Highlands, Jimi Valley, above Sendiap Station, 950m, 6.iii.2007, <named-content xmlns:xlink="http://www.w3.org/1999/xlink" content-type="dwc:verbatimCoordinates" xlink:type="simple"><named-content content-type="geo-json" specific-use="{&#34;type&#34;:&#34;Point&#34;,&#34;coordinates&#34;:[144.480783,-5.343117]}" id="NCID0EV5BI" xlink:type="simple">05.20.587S 144.28.847E</named-content></named-content>, Kinibel (<abbrev xmlns:xlink="http://www.w3.org/1999/xlink" xlink:title="Papua New Guinea" id="ABBRID0E15BI" xlink:type="simple">PNG</abbrev> 147) (NHNW, <named-content xmlns:xlink="http://www.w3.org/1999/xlink" content-type="dwc:institutional_code" xlink:type="simple">ZSM</named-content>). <bold>Simbu</bold>: 1 female “Ibisca Niugini, <abbrev xmlns:xlink="http://www.w3.org/1999/xlink" xlink:title="Papua New Guinea" id="ABBRID0EL6BI" xlink:type="simple">PNG</abbrev> 6-8.xi.2012 Mount Wilhelm 200m <named-content xmlns:xlink="http://www.w3.org/1999/xlink" content-type="dwc:verbatimCoordinates" xlink:type="simple"><named-content content-type="geo-json" specific-use="{&#34;type&#34;:&#34;Point&#34;,&#34;coordinates&#34;:[145.329742,-5.739897]}" id="NCID0EV6BI" xlink:type="simple">-5,739897251 145,3297424</named-content></named-content> MW0200 / P0786 Vial 09596” (<named-content xmlns:xlink="http://www.w3.org/1999/xlink" content-type="dwc:institutional_code" xlink:type="simple">ZSM</named-content>). 8 females “Ibisca Niugini, <abbrev xmlns:xlink="http://www.w3.org/1999/xlink" xlink:title="Papua New Guinea" id="ABBRID0ECACI" xlink:type="simple">PNG</abbrev> 3-5.xi.2012 Mount Wilhelm 700m”, “<named-content xmlns:xlink="http://www.w3.org/1999/xlink" content-type="dwc:verbatimCoordinates" xlink:type="simple"><named-content content-type="geo-json" specific-use="{&#34;type&#34;:&#34;Point&#34;,&#34;coordinates&#34;:[145.252167,-5.731961]}" id="NCID0EMACI" xlink:type="simple">-5,731960773 145,2521667</named-content></named-content> FIT-MW700-R-5/8-d10 / Plot 18 / P1238 Vial 15969-CODYTI” (<named-content xmlns:xlink="http://www.w3.org/1999/xlink" content-type="dwc:institutional_code" xlink:type="simple">ZSM</named-content>). 4 females “Ibisca Niugini, <abbrev xmlns:xlink="http://www.w3.org/1999/xlink" xlink:title="Papua New Guinea" id="ABBRID0EZACI" xlink:type="simple">PNG</abbrev> 28-30.x.2012 Mount Wilhelm 700m”, “<named-content xmlns:xlink="http://www.w3.org/1999/xlink" content-type="dwc:verbatimCoordinates" xlink:type="simple"><named-content content-type="geo-json" specific-use="{&#34;type&#34;:&#34;Point&#34;,&#34;coordinates&#34;:[145.252167,-5.731961]}" id="NCID0EDBCI" xlink:type="simple">-5,731960773 145,2521667</named-content></named-content> FIT-MW700-S-7/8-d04 / Plot 15 / P1211 Vial 16189-CODYTI” (<named-content xmlns:xlink="http://www.w3.org/1999/xlink" content-type="dwc:institutional_code" xlink:type="simple">ZSM</named-content>). 1 female “Ibisca Niugini, <abbrev xmlns:xlink="http://www.w3.org/1999/xlink" xlink:title="Papua New Guinea" id="ABBRID0EQBCI" xlink:type="simple">PNG</abbrev> 30.x.-1.xi.2012 Mount Wilhelm 700m”, “<named-content xmlns:xlink="http://www.w3.org/1999/xlink" content-type="dwc:verbatimCoordinates" xlink:type="simple"><named-content content-type="geo-json" specific-use="{&#34;type&#34;:&#34;Point&#34;,&#34;coordinates&#34;:[145.252167,-5.731961]}" id="NCID0E1BCI" xlink:type="simple">-5,731960773 145,2521667</named-content></named-content> FIT-MW700-M-3/8-d06 / Plot 13 / P1196 Vial 15980-CODYTI” (<named-content xmlns:xlink="http://www.w3.org/1999/xlink" content-type="dwc:institutional_code" xlink:type="simple">ZSM</named-content>). 1 male “Ibisca Niugini, <abbrev xmlns:xlink="http://www.w3.org/1999/xlink" xlink:title="Papua New Guinea" id="ABBRID0EHCCI" xlink:type="simple">PNG</abbrev> 31.x.-2.xi.2012 Mount Wilhelm 700m”, “<named-content xmlns:xlink="http://www.w3.org/1999/xlink" content-type="dwc:verbatimCoordinates" xlink:type="simple"><named-content content-type="geo-json" specific-use="{&#34;type&#34;:&#34;Point&#34;,&#34;coordinates&#34;:[145.252167,-5.731961]}" id="NCID0ERCCI" xlink:type="simple">-5,731960773 145,2521667</named-content></named-content> FIT-MW700-D-4/8-d07 / Plot 4 / P1125 Vial 16045-CODYTI” (<named-content xmlns:xlink="http://www.w3.org/1999/xlink" content-type="dwc:institutional_code" xlink:type="simple">ZSM</named-content>). 1 male “Ibisca Niugini, <abbrev xmlns:xlink="http://www.w3.org/1999/xlink" xlink:title="Papua New Guinea" id="ABBRID0E5CCI" xlink:type="simple">PNG</abbrev> 7-9.xi.2012 Mount Wilhelm 700m”, “<named-content xmlns:xlink="http://www.w3.org/1999/xlink" content-type="dwc:verbatimCoordinates" xlink:type="simple"><named-content content-type="geo-json" specific-use="{&#34;type&#34;:&#34;Point&#34;,&#34;coordinates&#34;:[145.252167,-5.731961]}" id="NCID0EIDCI" xlink:type="simple">-5,731960773 145,2521667</named-content></named-content> FIT-MW700-S-7/8-d14 / Plot 19 / P1248 Vial 15781-CODYTI” (<named-content xmlns:xlink="http://www.w3.org/1999/xlink" content-type="dwc:institutional_code" xlink:type="simple">ZSM</named-content>). 2 males, 1 female “Ibisca Niugini, <abbrev xmlns:xlink="http://www.w3.org/1999/xlink" xlink:title="Papua New Guinea" id="ABBRID0EVDCI" xlink:type="simple">PNG</abbrev> 3-5.xi.2012 Mount Wilhelm 700m”, “<named-content xmlns:xlink="http://www.w3.org/1999/xlink" content-type="dwc:verbatimCoordinates" xlink:type="simple"><named-content content-type="geo-json" specific-use="{&#34;type&#34;:&#34;Point&#34;,&#34;coordinates&#34;:[145.252167,-5.731961]}" id="NCID0E6DCI" xlink:type="simple">-5,731960773 145,2521667</named-content></named-content> FIT-MW700-K-5/8-d10 / Plot 11 / P1182 Vial 16083-CODYTI” (<named-content xmlns:xlink="http://www.w3.org/1999/xlink" content-type="dwc:institutional_code" xlink:type="simple">NHMW</named-content>, <named-content xmlns:xlink="http://www.w3.org/1999/xlink" content-type="dwc:institutional_code" xlink:type="simple">ZSM</named-content>). 1 female “Ibisca Niugini, <abbrev xmlns:xlink="http://www.w3.org/1999/xlink" xlink:title="Papua New Guinea" id="ABBRID0EUECI" xlink:type="simple">PNG</abbrev> 4-6.xi.2012 Mount Wilhelm 700m”, “<named-content xmlns:xlink="http://www.w3.org/1999/xlink" content-type="dwc:verbatimCoordinates" xlink:type="simple"><named-content content-type="geo-json" specific-use="{&#34;type&#34;:&#34;Point&#34;,&#34;coordinates&#34;:[145.252167,-5.731961]}" id="NCID0E5ECI" xlink:type="simple">-5,731960773 145,2521667</named-content></named-content> FIT-MW700-A-6/8-d11 / Plot 1 / P1103 Vial 07195-CODYTI” (<named-content xmlns:xlink="http://www.w3.org/1999/xlink" content-type="dwc:institutional_code" xlink:type="simple">ZSM</named-content>). 1 female “Ibisca Niugini, <abbrev xmlns:xlink="http://www.w3.org/1999/xlink" xlink:title="Papua New Guinea" id="ABBRID0ELFCI" xlink:type="simple">PNG</abbrev> 3-5.xi.2012 Mount Wilhelm 700m”, “<named-content xmlns:xlink="http://www.w3.org/1999/xlink" content-type="dwc:verbatimCoordinates" xlink:type="simple"><named-content content-type="geo-json" specific-use="{&#34;type&#34;:&#34;Point&#34;,&#34;coordinates&#34;:[145.252167,-5.731961]}" id="NCID0EVFCI" xlink:type="simple">-5,731960773 145,2521667</named-content></named-content> FIT-MW700-Q-5/8-d10 / Plot 17 / P1230 Vial 16097-CODYTI” (<named-content xmlns:xlink="http://www.w3.org/1999/xlink" content-type="dwc:institutional_code" xlink:type="simple">ZSM</named-content>). 1 female “Ibisca Niugini, <abbrev xmlns:xlink="http://www.w3.org/1999/xlink" xlink:title="Papua New Guinea" id="ABBRID0ECGCI" xlink:type="simple">PNG</abbrev> <!--PageBreak-->29-31.x.2012 Mount Wilhelm 700m”, “<named-content xmlns:xlink="http://www.w3.org/1999/xlink" content-type="dwc:verbatimCoordinates" xlink:type="simple"><named-content content-type="geo-json" specific-use="{&#34;type&#34;:&#34;Point&#34;,&#34;coordinates&#34;:[145.252167,-5.731961]}" id="NCID0EOGCI" xlink:type="simple">-5,731960773 145,2521667</named-content></named-content> FIT-MW700-J-3/8-d05 / Plot 10 / P1172 Vial 07200-CODYTI” (<named-content xmlns:xlink="http://www.w3.org/1999/xlink" content-type="dwc:institutional_code" xlink:type="simple">ZSM</named-content>). 1 male “Ibisca Niugini, <abbrev xmlns:xlink="http://www.w3.org/1999/xlink" xlink:title="Papua New Guinea" id="ABBRID0E2GCI" xlink:type="simple">PNG</abbrev> 29-31.x.2012 Mount Wilhelm 700m”, “<named-content xmlns:xlink="http://www.w3.org/1999/xlink" content-type="dwc:verbatimCoordinates" xlink:type="simple"><named-content content-type="geo-json" specific-use="{&#34;type&#34;:&#34;Point&#34;,&#34;coordinates&#34;:[145.252167,-5.731961]}" id="NCID0EFHCI" xlink:type="simple">-5,731960773 145,2521667</named-content></named-content> FIT-MW700-D-3/8-d05 / Plot 4 / P1124 Vial 07290-CODYTI” (<named-content xmlns:xlink="http://www.w3.org/1999/xlink" content-type="dwc:institutional_code" xlink:type="simple">ZSM</named-content>). 1 female “Ibisca Niugini, <abbrev xmlns:xlink="http://www.w3.org/1999/xlink" xlink:title="Papua New Guinea" id="ABBRID0ESHCI" xlink:type="simple">PNG</abbrev> 29-30.x.2012 Mount Wilhelm 700m”, “<named-content xmlns:xlink="http://www.w3.org/1999/xlink" content-type="dwc:verbatimCoordinates" xlink:type="simple"><named-content content-type="geo-json" specific-use="{&#34;type&#34;:&#34;Point&#34;,&#34;coordinates&#34;:[145.252167,-5.731961]}" id="NCID0E3HCI" xlink:type="simple">-5,731960773 145,2521667</named-content></named-content> FIT-MW700-E-3/8-d05 / Plot 5 / P1132 Vial 07294-CODYTI” (<named-content xmlns:xlink="http://www.w3.org/1999/xlink" content-type="dwc:institutional_code" xlink:type="simple">ZSM</named-content>). 1 male, 8 females “Ibisca Niugini, <abbrev xmlns:xlink="http://www.w3.org/1999/xlink" xlink:title="Papua New Guinea" id="ABBRID0EJICI" xlink:type="simple">PNG</abbrev> 27-29.x.2012 Mount Wilhelm 700m”, “<named-content xmlns:xlink="http://www.w3.org/1999/xlink" content-type="dwc:verbatimCoordinates" xlink:type="simple"><named-content content-type="geo-json" specific-use="{&#34;type&#34;:&#34;Point&#34;,&#34;coordinates&#34;:[145.252167,-5.731961]}" id="NCID0ETICI" xlink:type="simple">-5,731960773 145,2521667</named-content></named-content> FIT-MW700-F-2/8-d03 / Plot 6 / P1139 Vial 15944-CODYTI” (<named-content xmlns:xlink="http://www.w3.org/1999/xlink" content-type="dwc:institutional_code" xlink:type="simple">ZSM</named-content>). 1 female “Ibisca Niugini, <abbrev xmlns:xlink="http://www.w3.org/1999/xlink" xlink:title="Papua New Guinea" id="ABBRID0EAJCI" xlink:type="simple">PNG</abbrev> 31.x.-2.xi.2012 Mount Wilhelm 700m <named-content xmlns:xlink="http://www.w3.org/1999/xlink" content-type="dwc:verbatimCoordinates" xlink:type="simple"><named-content content-type="geo-json" specific-use="{&#34;type&#34;:&#34;Point&#34;,&#34;coordinates&#34;:[145.256821,-5.732139]}" id="NCID0EKJCI" xlink:type="simple">-5,73213905 145,2568207</named-content></named-content>”, “FIT-MW700-C-4/8-d07 / Plot 3 / P1117 Vial 15664-CODYTI” (<named-content xmlns:xlink="http://www.w3.org/1999/xlink" content-type="dwc:institutional_code" xlink:type="simple">ZSM</named-content>). 1 male, 10 females “Ibisca Niugini, <abbrev xmlns:xlink="http://www.w3.org/1999/xlink" xlink:title="Papua New Guinea" id="ABBRID0EXJCI" xlink:type="simple">PNG</abbrev> 27-29.x.2012 Mount Wilhelm 700m <named-content xmlns:xlink="http://www.w3.org/1999/xlink" content-type="dwc:verbatimCoordinates" xlink:type="simple"><named-content content-type="geo-json" specific-use="{&#34;type&#34;:&#34;Point&#34;,&#34;coordinates&#34;:[145.252167,-5.731961]}" id="NCID0EBKCI" xlink:type="simple">-5,731960773 145,2521667</named-content></named-content>”, “FIT-MW700-D-2/8-d03 / Plot 4 / P1123 Vial 15972-CODYTI” (<named-content xmlns:xlink="http://www.w3.org/1999/xlink" content-type="dwc:institutional_code" xlink:type="simple">ZSM</named-content>). 2 females “Ibisca Niugini, <abbrev xmlns:xlink="http://www.w3.org/1999/xlink" xlink:title="Papua New Guinea" id="ABBRID0EOKCI" xlink:type="simple">PNG</abbrev> 27-29.x.2012 Mount Wilhelm 700m <named-content xmlns:xlink="http://www.w3.org/1999/xlink" content-type="dwc:verbatimCoordinates" xlink:type="simple"><named-content content-type="geo-json" specific-use="{&#34;type&#34;:&#34;Point&#34;,&#34;coordinates&#34;:[145.252167,-5.731961]}" id="NCID0EYKCI" xlink:type="simple">-5,731960773 145,2521667</named-content></named-content>”, “FIT-MW700-H-2/8-d03 / Plot 8 / P1155 Vial 15976-CODYTI” (<named-content xmlns:xlink="http://www.w3.org/1999/xlink" content-type="dwc:institutional_code" xlink:type="simple">ZSM</named-content>). 3 females “Ibisca Niugini, <abbrev xmlns:xlink="http://www.w3.org/1999/xlink" xlink:title="Papua New Guinea" id="ABBRID0EFLCI" xlink:type="simple">PNG</abbrev> 28-30.x.2012 Mount Wilhelm 700m <named-content xmlns:xlink="http://www.w3.org/1999/xlink" content-type="dwc:verbatimCoordinates" xlink:type="simple"><named-content content-type="geo-json" specific-use="{&#34;type&#34;:&#34;Point&#34;,&#34;coordinates&#34;:[145.252167,-5.731961]}" id="NCID0EPLCI" xlink:type="simple">-5,731960773 145,2521667</named-content></named-content>”, “FIT-MW700-M-2/8-d04 / Plot 13 / P1195 Vial 16167-CODYTI” (<named-content xmlns:xlink="http://www.w3.org/1999/xlink" content-type="dwc:institutional_code" xlink:type="simple">ZSM</named-content>). 3 females “Ibisca Niugini, <abbrev xmlns:xlink="http://www.w3.org/1999/xlink" xlink:title="Papua New Guinea" id="ABBRID0E3LCI" xlink:type="simple">PNG</abbrev> 26-28.x.2012 Mount Wilhelm 700m <named-content xmlns:xlink="http://www.w3.org/1999/xlink" content-type="dwc:verbatimCoordinates" xlink:type="simple"><named-content content-type="geo-json" specific-use="{&#34;type&#34;:&#34;Point&#34;,&#34;coordinates&#34;:[145.252167,-5.731961]}" id="NCID0EGMCI" xlink:type="simple">-5,731960773 145,2521667</named-content></named-content>”, “FIT-MW700-T-1/8-d02 / Plot 20 / P1250 Vial 16254-CODYTI” (<named-content xmlns:xlink="http://www.w3.org/1999/xlink" content-type="dwc:institutional_code" xlink:type="simple">ZSM</named-content>). 1 male, 2 females “Ibisca Niugini, <abbrev xmlns:xlink="http://www.w3.org/1999/xlink" xlink:title="Papua New Guinea" id="ABBRID0ETMCI" xlink:type="simple">PNG</abbrev> 27-29.x.2012 Mount Wilhelm 700m <named-content xmlns:xlink="http://www.w3.org/1999/xlink" content-type="dwc:verbatimCoordinates" xlink:type="simple"><named-content content-type="geo-json" specific-use="{&#34;type&#34;:&#34;Point&#34;,&#34;coordinates&#34;:[145.252167,-5.731961]}" id="NCID0E4MCI" xlink:type="simple">-5,731960773 145,2521667</named-content></named-content>”, “FIT-MW700-E-2/8-d03 / Plot 5 / P1131 Vial 15937-CODYTI” (<named-content xmlns:xlink="http://www.w3.org/1999/xlink" content-type="dwc:institutional_code" xlink:type="simple">ZSM</named-content>). 1 female “Ibisca Niugini, <abbrev xmlns:xlink="http://www.w3.org/1999/xlink" xlink:title="Papua New Guinea" id="ABBRID0EKNCI" xlink:type="simple">PNG</abbrev> 25-27.x.2012 Mount Wilhelm 700m <named-content xmlns:xlink="http://www.w3.org/1999/xlink" content-type="dwc:verbatimCoordinates" xlink:type="simple"><named-content content-type="geo-json" specific-use="{&#34;type&#34;:&#34;Point&#34;,&#34;coordinates&#34;:[145.252167,-5.731961]}" id="NCID0EUNCI" xlink:type="simple">-5,731960773 145,2521667</named-content></named-content>”, “FIT-MW700-D-1/8-d01 / Plot 4 / P1122 Vial 15947-CODYTI” (<named-content xmlns:xlink="http://www.w3.org/1999/xlink" content-type="dwc:institutional_code" xlink:type="simple">ZSM</named-content>). 1 male, 1 female “Ibisca Niugini, <abbrev xmlns:xlink="http://www.w3.org/1999/xlink" xlink:title="Papua New Guinea" id="ABBRID0EBOCI" xlink:type="simple">PNG</abbrev> 3-5.xi.2012 Mount Wilhelm 700m <named-content xmlns:xlink="http://www.w3.org/1999/xlink" content-type="dwc:verbatimCoordinates" xlink:type="simple"><named-content content-type="geo-json" specific-use="{&#34;type&#34;:&#34;Point&#34;,&#34;coordinates&#34;:[145.252167,-5.731961]}" id="NCID0ELOCI" xlink:type="simple">-5,731960773 145,2521667</named-content></named-content> MW700 / P1222 Vial 16098” (<named-content xmlns:xlink="http://www.w3.org/1999/xlink" content-type="dwc:institutional_code" xlink:type="simple">ZSM</named-content>). 1 female “Ibisca Niugini, <abbrev xmlns:xlink="http://www.w3.org/1999/xlink" xlink:title="Papua New Guinea" id="ABBRID0EYOCI" xlink:type="simple">PNG</abbrev> 3-5.xi.2012 Mount Wilhelm 700m <named-content xmlns:xlink="http://www.w3.org/1999/xlink" content-type="dwc:verbatimCoordinates" xlink:type="simple"><named-content content-type="geo-json" specific-use="{&#34;type&#34;:&#34;Point&#34;,&#34;coordinates&#34;:[145.252167,-5.731961]}" id="NCID0ECPCI" xlink:type="simple">-5,731960773 145,2521667</named-content></named-content> MW700 / P1254 Vial 16105” (<named-content xmlns:xlink="http://www.w3.org/1999/xlink" content-type="dwc:institutional_code" xlink:type="simple">ZSM</named-content>). 1 male “Ibisca Niugini, <abbrev xmlns:xlink="http://www.w3.org/1999/xlink" xlink:title="Papua New Guinea" id="ABBRID0EPPCI" xlink:type="simple">PNG</abbrev> 5-7.xi.2012 Mount Wilhelm 700m <named-content xmlns:xlink="http://www.w3.org/1999/xlink" content-type="dwc:verbatimCoordinates" xlink:type="simple"><named-content content-type="geo-json" specific-use="{&#34;type&#34;:&#34;Point&#34;,&#34;coordinates&#34;:[145.252167,-5.731961]}" id="NCID0EZPCI" xlink:type="simple">-5,731960773 145,2521667</named-content></named-content> MW700 / P1247 Vial 16078” (<named-content xmlns:xlink="http://www.w3.org/1999/xlink" content-type="dwc:institutional_code" xlink:type="simple">ZSM</named-content>). 1 male, 4 females “Ibisca Niugini, <abbrev xmlns:xlink="http://www.w3.org/1999/xlink" xlink:title="Papua New Guinea" id="ABBRID0EGQCI" xlink:type="simple">PNG</abbrev> 28-30.x.2012 Mount Wilhelm 700m <named-content xmlns:xlink="http://www.w3.org/1999/xlink" content-type="dwc:verbatimCoordinates" xlink:type="simple"><named-content content-type="geo-json" specific-use="{&#34;type&#34;:&#34;Point&#34;,&#34;coordinates&#34;:[145.252167,-5.731961]}" id="NCID0EQQCI" xlink:type="simple">-5,731960773 145,2521667</named-content></named-content> MW700 / P1243 Vial 16156” (<named-content xmlns:xlink="http://www.w3.org/1999/xlink" content-type="dwc:institutional_code" xlink:type="simple">ZSM</named-content>). 1 male, 7 females “Ibisca Niugini, <abbrev xmlns:xlink="http://www.w3.org/1999/xlink" xlink:title="Papua New Guinea" id="ABBRID0E4QCI" xlink:type="simple">PNG</abbrev> 28-30.x.2012 Mount Wilhelm 700m <named-content xmlns:xlink="http://www.w3.org/1999/xlink" content-type="dwc:verbatimCoordinates" xlink:type="simple"><named-content content-type="geo-json" specific-use="{&#34;type&#34;:&#34;Point&#34;,&#34;coordinates&#34;:[145.252167,-5.731961]}" id="NCID0EHRCI" xlink:type="simple">-5,731960773 145,2521667</named-content></named-content> MW700 / P1235 Vial 16164” (<named-content xmlns:xlink="http://www.w3.org/1999/xlink" content-type="dwc:institutional_code" xlink:type="simple">ZSM</named-content>). 6 females “Ibisca Niugini, <abbrev xmlns:xlink="http://www.w3.org/1999/xlink" xlink:title="Papua New Guinea" id="ABBRID0EURCI" xlink:type="simple">PNG</abbrev> 26-28.x.2012 Mount Wilhelm 700m <named-content xmlns:xlink="http://www.w3.org/1999/xlink" content-type="dwc:verbatimCoordinates" xlink:type="simple"><named-content content-type="geo-json" specific-use="{&#34;type&#34;:&#34;Point&#34;,&#34;coordinates&#34;:[145.252167,-5.731961]}" id="NCID0E5RCI" xlink:type="simple">-5,731960773 145,2521667</named-content></named-content> MW700 / P1210 Vial 16172” (<named-content xmlns:xlink="http://www.w3.org/1999/xlink" content-type="dwc:institutional_code" xlink:type="simple">ZSM</named-content>). 1 female “Ibisca Niugini, <abbrev xmlns:xlink="http://www.w3.org/1999/xlink" xlink:title="Papua New Guinea" id="ABBRID0ELSCI" xlink:type="simple">PNG</abbrev> 6-8.xi.2012 Mount Wilhelm 700m <named-content xmlns:xlink="http://www.w3.org/1999/xlink" content-type="dwc:verbatimCoordinates" xlink:type="simple"><named-content content-type="geo-json" specific-use="{&#34;type&#34;:&#34;Point&#34;,&#34;coordinates&#34;:[145.252167,-5.731961]}" id="NCID0EVSCI" xlink:type="simple">-5,731960773 145,2521667</named-content></named-content> MW700 / P1144 Vial 15649” (<named-content xmlns:xlink="http://www.w3.org/1999/xlink" content-type="dwc:institutional_code" xlink:type="simple">ZSM</named-content>). 1 female “Ibisca Niugini, <abbrev xmlns:xlink="http://www.w3.org/1999/xlink" xlink:title="Papua New Guinea" id="ABBRID0ECTCI" xlink:type="simple">PNG</abbrev> 30.x.-1.xi.2012 Mount Wilhelm 700m <named-content xmlns:xlink="http://www.w3.org/1999/xlink" content-type="dwc:verbatimCoordinates" xlink:type="simple"><named-content content-type="geo-json" specific-use="{&#34;type&#34;:&#34;Point&#34;,&#34;coordinates&#34;:[145.252167,-5.731961]}" id="NCID0EMTCI" xlink:type="simple">-5,731960773 145,2521667</named-content></named-content> MW700 / P1220 Vial 15992” (<named-content xmlns:xlink="http://www.w3.org/1999/xlink" content-type="dwc:institutional_code" xlink:type="simple">ZSM</named-content>). 1 female “Ibisca Niugini, <abbrev xmlns:xlink="http://www.w3.org/1999/xlink" xlink:title="Papua New Guinea" id="ABBRID0EZTCI" xlink:type="simple">PNG</abbrev> 26-28.x.2012 Mount Wilhelm 700m <named-content xmlns:xlink="http://www.w3.org/1999/xlink" content-type="dwc:verbatimCoordinates" xlink:type="simple"><named-content content-type="geo-json" specific-use="{&#34;type&#34;:&#34;Point&#34;,&#34;coordinates&#34;:[145.252167,-5.731961]}" id="NCID0EDUCI" xlink:type="simple">-5,731960773 145,2521667</named-content></named-content> MW700 / P1178 Vial 16181” (<named-content xmlns:xlink="http://www.w3.org/1999/xlink" content-type="dwc:institutional_code" xlink:type="simple">ZSM</named-content>). 1 male “Ibisca Niugini, <abbrev xmlns:xlink="http://www.w3.org/1999/xlink" xlink:title="Papua New Guinea" id="ABBRID0EQUCI" xlink:type="simple">PNG</abbrev> 30.x.-1.xi.2012 Mount Wilhelm 700m <named-content xmlns:xlink="http://www.w3.org/1999/xlink" content-type="dwc:verbatimCoordinates" xlink:type="simple"><named-content content-type="geo-json" specific-use="{&#34;type&#34;:&#34;Point&#34;,&#34;coordinates&#34;:[145.252167,-5.731961]}" id="NCID0E1UCI" xlink:type="simple">-5,731960773 145,2521667</named-content></named-content> MW700 / P1244 Vial 16285” (<named-content xmlns:xlink="http://www.w3.org/1999/xlink" content-type="dwc:institutional_code" xlink:type="simple">ZSM</named-content>). 5 females “Ibisca Niugini, <abbrev xmlns:xlink="http://www.w3.org/1999/xlink" xlink:title="Papua New Guinea" id="ABBRID0EHVCI" xlink:type="simple">PNG</abbrev> 28-30.x.2012 Mount Wilhelm 700m <named-content xmlns:xlink="http://www.w3.org/1999/xlink" content-type="dwc:verbatimCoordinates" xlink:type="simple"><named-content content-type="geo-json" specific-use="{&#34;type&#34;:&#34;Point&#34;,&#34;coordinates&#34;:[145.252167,-5.731961]}" id="NCID0ERVCI" xlink:type="simple">-5,731960773 145,2521667</named-content></named-content> MW700 / P1179 Vial 16186” (<named-content xmlns:xlink="http://www.w3.org/1999/xlink" content-type="dwc:institutional_code" xlink:type="simple">ZSM</named-content>). 2 females “Ibisca Niugini, <abbrev xmlns:xlink="http://www.w3.org/1999/xlink" xlink:title="Papua New Guinea" id="ABBRID0E5VCI" xlink:type="simple">PNG</abbrev> 26-28.x.2012 Mount Wilhelm 700m <named-content xmlns:xlink="http://www.w3.org/1999/xlink" content-type="dwc:verbatimCoordinates" xlink:type="simple"><named-content content-type="geo-json" specific-use="{&#34;type&#34;:&#34;Point&#34;,&#34;coordinates&#34;:[145.252167,-5.731961]}" id="NCID0EIWCI" xlink:type="simple">-5,731960773 <!--PageBreak-->145,2521667</named-content></named-content> MW700 / P1226 Vial 16196” (<named-content xmlns:xlink="http://www.w3.org/1999/xlink" content-type="dwc:institutional_code" xlink:type="simple">ZSM</named-content>). 1 male “Ibisca Niugini, <abbrev xmlns:xlink="http://www.w3.org/1999/xlink" xlink:title="Papua New Guinea" id="ABBRID0EYWCI" xlink:type="simple">PNG</abbrev> 1-3.xi.2012 Mount Wilhelm 700m <named-content xmlns:xlink="http://www.w3.org/1999/xlink" content-type="dwc:verbatimCoordinates" xlink:type="simple"><named-content content-type="geo-json" specific-use="{&#34;type&#34;:&#34;Point&#34;,&#34;coordinates&#34;:[145.252167,-5.731961]}" id="NCID0ECXCI" xlink:type="simple">-5,731960773 145,2521667</named-content></named-content> MW700 / P1237 Vial 16231” (<named-content xmlns:xlink="http://www.w3.org/1999/xlink" content-type="dwc:institutional_code" xlink:type="simple">ZSM</named-content>). 2 females “Ibisca Niugini, <abbrev xmlns:xlink="http://www.w3.org/1999/xlink" xlink:title="Papua New Guinea" id="ABBRID0EPXCI" xlink:type="simple">PNG</abbrev> 1-3.xi.2012 Mount Wilhelm 700m <named-content xmlns:xlink="http://www.w3.org/1999/xlink" content-type="dwc:verbatimCoordinates" xlink:type="simple"><named-content content-type="geo-json" specific-use="{&#34;type&#34;:&#34;Point&#34;,&#34;coordinates&#34;:[145.252167,-5.731961]}" id="NCID0EZXCI" xlink:type="simple">-5,731960773 145,2521667</named-content></named-content> MW700 / P1213 Vial 16236” (<named-content xmlns:xlink="http://www.w3.org/1999/xlink" content-type="dwc:institutional_code" xlink:type="simple">ZSM</named-content>). 6 females “Ibisca Niugini, <abbrev xmlns:xlink="http://www.w3.org/1999/xlink" xlink:title="Papua New Guinea" id="ABBRID0EGYCI" xlink:type="simple">PNG</abbrev> 26-28.x.2012 Mount Wilhelm 700m <named-content xmlns:xlink="http://www.w3.org/1999/xlink" content-type="dwc:verbatimCoordinates" xlink:type="simple"><named-content content-type="geo-json" specific-use="{&#34;type&#34;:&#34;Point&#34;,&#34;coordinates&#34;:[145.252167,-5.731961]}" id="NCID0EQYCI" xlink:type="simple">-5,731960773 145,2521667</named-content></named-content> MW700 / P1234 Vial 16270” (<named-content xmlns:xlink="http://www.w3.org/1999/xlink" content-type="dwc:institutional_code" xlink:type="simple">ZSM</named-content>). 3 females “Ibisca Niugini, <abbrev xmlns:xlink="http://www.w3.org/1999/xlink" xlink:title="Papua New Guinea" id="ABBRID0E4YCI" xlink:type="simple">PNG</abbrev> 28-30.x.2012 Mount Wilhelm 700m <named-content xmlns:xlink="http://www.w3.org/1999/xlink" content-type="dwc:verbatimCoordinates" xlink:type="simple"><named-content content-type="geo-json" specific-use="{&#34;type&#34;:&#34;Point&#34;,&#34;coordinates&#34;:[145.252167,-5.731961]}" id="NCID0EHZCI" xlink:type="simple">-5,731960773 145,2521667</named-content></named-content> MW700 / P1227 Vial 16277” (<named-content xmlns:xlink="http://www.w3.org/1999/xlink" content-type="dwc:institutional_code" xlink:type="simple">ZSM</named-content>). 1 male, 1 female “Ibisca Niugini, <abbrev xmlns:xlink="http://www.w3.org/1999/xlink" xlink:title="Papua New Guinea" id="ABBRID0EUZCI" xlink:type="simple">PNG</abbrev> 26-28.x.2012 Mount Wilhelm 700m”, “<named-content xmlns:xlink="http://www.w3.org/1999/xlink" content-type="dwc:verbatimCoordinates" xlink:type="simple"><named-content content-type="geo-json" specific-use="{&#34;type&#34;:&#34;Point&#34;,&#34;coordinates&#34;:[145.252167,-5.731961]}" id="NCID0E5ZCI" xlink:type="simple">-5,731960773 145,2521667</named-content></named-content> FIT-MW700-S-1/8-d02 / Plot 19 / P1242 Vial 16118-CODYTI” (<named-content xmlns:xlink="http://www.w3.org/1999/xlink" content-type="dwc:institutional_code" xlink:type="simple">ZSM</named-content>). 1 female “Ibisca Niugini, <abbrev xmlns:xlink="http://www.w3.org/1999/xlink" xlink:title="Papua New Guinea" id="ABBRID0EL1CI" xlink:type="simple">PNG</abbrev> 3-5.xi.2012 Mount Wilhelm 700m”, “<named-content xmlns:xlink="http://www.w3.org/1999/xlink" content-type="dwc:verbatimCoordinates" xlink:type="simple"><named-content content-type="geo-json" specific-use="{&#34;type&#34;:&#34;Point&#34;,&#34;coordinates&#34;:[145.252167,-5.731961]}" id="NCID0EV1CI" xlink:type="simple">-5,731960773 145,2521667</named-content></named-content> FIT-MW700-S-5/8-d10 / Plot 19 / P1246 Vial 16092-CODYTI” (<named-content xmlns:xlink="http://www.w3.org/1999/xlink" content-type="dwc:institutional_code" xlink:type="simple">ZSM</named-content>). 1 female “Ibisca Niugini, <abbrev xmlns:xlink="http://www.w3.org/1999/xlink" xlink:title="Papua New Guinea" id="ABBRID0EC2CI" xlink:type="simple">PNG</abbrev> 27-29.x.2012 Mount Wilhelm 700m”, “<named-content xmlns:xlink="http://www.w3.org/1999/xlink" content-type="dwc:verbatimCoordinates" xlink:type="simple"><named-content content-type="geo-json" specific-use="{&#34;type&#34;:&#34;Point&#34;,&#34;coordinates&#34;:[145.252167,-5.731961]}" id="NCID0EM2CI" xlink:type="simple">-5,731960773 145,2521667</named-content></named-content> FIT-MW700-I-2/8-d03 / Plot 9 / P1163 Vial 15933-CODYTI” (<named-content xmlns:xlink="http://www.w3.org/1999/xlink" content-type="dwc:institutional_code" xlink:type="simple">ZSM</named-content>). 1 female “Ibisca Niugini, <abbrev xmlns:xlink="http://www.w3.org/1999/xlink" xlink:title="Papua New Guinea" id="ABBRID0EZ2CI" xlink:type="simple">PNG</abbrev> 7-9.xi.2012 Mount Wilhelm 700m”, “<named-content xmlns:xlink="http://www.w3.org/1999/xlink" content-type="dwc:verbatimCoordinates" xlink:type="simple"><named-content content-type="geo-json" specific-use="{&#34;type&#34;:&#34;Point&#34;,&#34;coordinates&#34;:[145.252167,-5.731961]}" id="NCID0ED3CI" xlink:type="simple">-5,731960773 145,2521667</named-content></named-content> FIT-MW700-P-7/8-d14 / Plot 16 / P1224 Vial 15796-CODYTI” (<named-content xmlns:xlink="http://www.w3.org/1999/xlink" content-type="dwc:institutional_code" xlink:type="simple">ZSM</named-content>). 5 females “Ibisca Niugini, <abbrev xmlns:xlink="http://www.w3.org/1999/xlink" xlink:title="Papua New Guinea" id="ABBRID0EQ3CI" xlink:type="simple">PNG</abbrev> 27-29.x.2012 Mount Wilhelm 700m”, “<named-content xmlns:xlink="http://www.w3.org/1999/xlink" content-type="dwc:verbatimCoordinates" xlink:type="simple"><named-content content-type="geo-json" specific-use="{&#34;type&#34;:&#34;Point&#34;,&#34;coordinates&#34;:[145.252167,-5.731961]}" id="NCID0E13CI" xlink:type="simple">-5,731960773 145,2521667</named-content></named-content> FIT-MW700-A-2/8-d03 / Plot 1 / P1099 Vial 15960-CODYTI” (<named-content xmlns:xlink="http://www.w3.org/1999/xlink" content-type="dwc:institutional_code" xlink:type="simple">ZSM</named-content>). 1 female “Ibisca Niugini, <abbrev xmlns:xlink="http://www.w3.org/1999/xlink" xlink:title="Papua New Guinea" id="ABBRID0EH4CI" xlink:type="simple">PNG</abbrev> 9-11.xi.2012 Mount Wilhelm 700m”, “<named-content xmlns:xlink="http://www.w3.org/1999/xlink" content-type="dwc:verbatimCoordinates" xlink:type="simple"><named-content content-type="geo-json" specific-use="{&#34;type&#34;:&#34;Point&#34;,&#34;coordinates&#34;:[145.252167,-5.731961]}" id="NCID0ER4CI" xlink:type="simple">-5,731960773 145,2521667</named-content></named-content> FIT-MW700-P-8/8-d16 / Plot 16 / P1225 Vial 16066-CODYTI” (<named-content xmlns:xlink="http://www.w3.org/1999/xlink" content-type="dwc:institutional_code" xlink:type="simple">ZSM</named-content>). 1 female “Ibisca Niugini, <abbrev xmlns:xlink="http://www.w3.org/1999/xlink" xlink:title="Papua New Guinea" id="ABBRID0E54CI" xlink:type="simple">PNG</abbrev> 31.x.-2.xi.2012 Mount Wilhelm 1200m”, “-5,720873833 145,2694702”, “FIT-MW1200-E-4/8-d07 / Plot 5 / P1523 Vial 17348” (<named-content xmlns:xlink="http://www.w3.org/1999/xlink" content-type="dwc:institutional_code" xlink:type="simple">ZSM</named-content>). <bold>Simbu/Eastern Highlands</bold>: 3 males “Papua New Guinea: Crater Mountain, trek Haia - Wara Sera, 500m, 12IX2002, Balke &amp; Sagata, (<abbrev xmlns:xlink="http://www.w3.org/1999/xlink" xlink:title="Papua New Guinea" id="ABBRID0EP5CI" xlink:type="simple">PNG</abbrev> 006)” (<named-content xmlns:xlink="http://www.w3.org/1999/xlink" content-type="dwc:institutional_code" xlink:type="simple">ZSM</named-content>). 4 males “Papua New Guinea: Simbu/EHPr. Crater Mountain, Wara Sera Station, 800 m, 14IX2002, Balke &amp; Sagata, (<abbrev xmlns:xlink="http://www.w3.org/1999/xlink" xlink:title="Papua New Guinea" id="ABBRID0E55CI" xlink:type="simple">PNG</abbrev> 009)” (<named-content xmlns:xlink="http://www.w3.org/1999/xlink" content-type="dwc:institutional_code" xlink:type="simple">NHMW</named-content>, <named-content xmlns:xlink="http://www.w3.org/1999/xlink" content-type="dwc:institutional_code" xlink:type="simple">ZSM</named-content>). 10 males “Papua New Guinea: Crater Mountain, Wara Sera Station, 800 m, 14IX2002, Balke &amp; Sagata (<abbrev xmlns:xlink="http://www.w3.org/1999/xlink" xlink:title="Papua New Guinea" id="ABBRID0EV6CI" xlink:type="simple">PNG</abbrev> 010)” (<named-content xmlns:xlink="http://www.w3.org/1999/xlink" content-type="dwc:institutional_code" xlink:type="simple">NHMW</named-content>, <named-content xmlns:xlink="http://www.w3.org/1999/xlink" content-type="dwc:institutional_code" xlink:type="simple">ZSM</named-content>). 1 female “Papua New Guinea: Simbu/EHPr. Crater Mountain, Sera - Herowana, Jau river, 1000 m, 15IX2002, Balke &amp; Sagata (<abbrev xmlns:xlink="http://www.w3.org/1999/xlink" xlink:title="Papua New Guinea" id="ABBRID0EMADI" xlink:type="simple">PNG</abbrev> 015)” (<named-content xmlns:xlink="http://www.w3.org/1999/xlink" content-type="dwc:institutional_code" xlink:type="simple">ZSM</named-content>). 2 females “Papua New Guinea: Simbu/EHP, Crater Mountain, Sera - Herowana, Sima river, 1250 m, 15IX2002, Balke &amp; Sagata (<abbrev xmlns:xlink="http://www.w3.org/1999/xlink" xlink:title="Papua New Guinea" id="ABBRID0E2ADI" xlink:type="simple">PNG</abbrev> 016)” (<named-content xmlns:xlink="http://www.w3.org/1999/xlink" content-type="dwc:institutional_code" xlink:type="simple">ZSM</named-content>). 1 male “<abbrev xmlns:xlink="http://www.w3.org/1999/xlink" xlink:title="Papua New Guinea" id="ABBRID0EKBDI" xlink:type="simple">PNG</abbrev> Simbu / EHPr. Crater Mountain, Sera - Herowana, Wara Hulene, 1000 m, 16IX2002, Balke &amp; Sagata (<abbrev xmlns:xlink="http://www.w3.org/1999/xlink" xlink:title="Papua New Guinea" id="ABBRID0ERBDI" xlink:type="simple">PNG</abbrev> 17)”, “263 DNA M Balke” [green] (<named-content xmlns:xlink="http://www.w3.org/1999/xlink" content-type="dwc:institutional_code" xlink:type="simple">ZSM</named-content>). 8 males, 5 female “Papua New Guinea: Simbu / EHPr. Crater Mountain, Sera - Herowana, Hulene river, 1000 m, 16IX2002, Balke &amp; Sagata (<abbrev xmlns:xlink="http://www.w3.org/1999/xlink" xlink:title="Papua New Guinea" id="ABBRID0EECDI" xlink:type="simple">PNG</abbrev> 017)” (<named-content xmlns:xlink="http://www.w3.org/1999/xlink" content-type="dwc:institutional_code" xlink:type="simple">NHMW</named-content>, <named-content xmlns:xlink="http://www.w3.org/1999/xlink" content-type="dwc:institutional_code" xlink:type="simple">ZSM</named-content>). <bold>Eastern Highlands</bold>: 1 female “Stn. No. 182”, “NEW GUINEA: E. Highland Dist., Purosa Valley, nr. Okapa. 8.ii.1965.”, “M.E. Bacchus. B.M. 1965-120” (<abbrev xmlns:xlink="http://www.w3.org/1999/xlink" content-type="institution" xlink:title="The Natural History Museum, London, UK" id="ABBRID0EBDDI" xlink:type="simple">BMNH</abbrev>). 1 female “Stn. No. 190”, “NEW GUINEA: E. Highland Dist., Okapa, c. 5.000ft. 10-11.ii.1965.”, “M.E. Bacchus. B.M. 1965-120” (<abbrev xmlns:xlink="http://www.w3.org/1999/xlink" content-type="institution" xlink:title="The Natural History Museum, London, UK" id="ABBRID0EKDDI" xlink:type="simple">BMNH</abbrev>). 11 males “Papua New Guinea: Eastern Highlands, Akameku - Brahmin, Bismarck Range, 700m, 24.xi.2006, <named-content xmlns:xlink="http://www.w3.org/1999/xlink" content-type="dwc:verbatimCoordinates" xlink:type="simple"><named-content content-type="geo-json" specific-use="{&#34;type&#34;:&#34;Point&#34;,&#34;coordinates&#34;:[145.386817,-5.879233]}" id="NCID0ESDDI" xlink:type="simple">05.52.754S 145.23.209E</named-content></named-content>, Balke &amp; Kinibel (<abbrev xmlns:xlink="http://www.w3.org/1999/xlink" xlink:title="Papua New Guinea" id="ABBRID0EXDDI" xlink:type="simple">PNG</abbrev> 109)”, one of them with an additional green label “DNA M.Balke 1519” (<named-content xmlns:xlink="http://www.w3.org/1999/xlink" content-type="dwc:institutional_code" xlink:type="simple">NHMW</named-content>, <named-content xmlns:xlink="http://www.w3.org/1999/xlink" content-type="dwc:institutional_code" xlink:type="simple">ZSM</named-content>). 20 males “Papua New Guinea: Eastern Highlands, Akameku - Brahmin, Bismarck Range, <!--PageBreak-->800m, 24.xi.2006, <named-content xmlns:xlink="http://www.w3.org/1999/xlink" content-type="dwc:verbatimCoordinates" xlink:type="simple"><named-content content-type="geo-json" specific-use="{&#34;type&#34;:&#34;Point&#34;,&#34;coordinates&#34;:[145.411067,-5.833683]}" id="NCID0EXEDI" xlink:type="simple">05.50.021S 145.24.664E</named-content></named-content>, Balke &amp; Kinibel (<abbrev xmlns:xlink="http://www.w3.org/1999/xlink" xlink:title="Papua New Guinea" id="ABBRID0E3EDI" xlink:type="simple">PNG</abbrev> 112)” (<named-content xmlns:xlink="http://www.w3.org/1999/xlink" content-type="dwc:institutional_code" xlink:type="simple">NARI</named-content>, <named-content xmlns:xlink="http://www.w3.org/1999/xlink" content-type="dwc:institutional_code" xlink:type="simple">NHMW</named-content>, <named-content xmlns:xlink="http://www.w3.org/1999/xlink" content-type="dwc:institutional_code" xlink:type="simple">ZSM</named-content>). 2 males, 1 female “Papua New Guinea: Eastern Highlands, below Yonki, 850m, 4.iv.2006, <named-content xmlns:xlink="http://www.w3.org/1999/xlink" content-type="dwc:verbatimCoordinates" xlink:type="simple"><named-content content-type="geo-json" specific-use="{&#34;type&#34;:&#34;Point&#34;,&#34;coordinates&#34;:[146.050867,-6.188867]}" id="NCID0E5FDI" xlink:type="simple">06.11.332S 146.03.052E</named-content></named-content>, Balke &amp; Sagata (<abbrev xmlns:xlink="http://www.w3.org/1999/xlink" xlink:title="Papua New Guinea" id="ABBRID0EDGDI" xlink:type="simple">PNG</abbrev> 31)”, one male additionally with “DNA M.Balke 1311” [green] (<named-content xmlns:xlink="http://www.w3.org/1999/xlink" content-type="dwc:institutional_code" xlink:type="simple">ZSM</named-content>). <bold>Morobe</bold>: 5 females “Stn. No. 112”, “NEW GUINEA: Morobe Dist., Finisterre Mts. Hinggia, c. 2,500ft. 28.xi.1964.”, “M.E. Bacchus. B.M. 1965-120” (<abbrev xmlns:xlink="http://www.w3.org/1999/xlink" content-type="institution" xlink:title="The Natural History Museum, London, UK" id="ABBRID0E3GDI" xlink:type="simple">BMNH</abbrev>). 16 males, 25 females “Papua New Guinea: Morobe, Huon, 1 km E Yakop, 1400m, 14.v.2006, nr <named-content xmlns:xlink="http://www.w3.org/1999/xlink" content-type="dwc:verbatimCoordinates" xlink:type="simple"><named-content content-type="geo-json" specific-use="{&#34;type&#34;:&#34;Point&#34;,&#34;coordinates&#34;:[147.136733,-6.182683]}" id="NCID0EEHDI" xlink:type="simple">06.10.961S 147.08.204E</named-content></named-content>, Sagata (<abbrev xmlns:xlink="http://www.w3.org/1999/xlink" xlink:title="Papua New Guinea" id="ABBRID0EJHDI" xlink:type="simple">PNG</abbrev> 74)” (<named-content xmlns:xlink="http://www.w3.org/1999/xlink" content-type="dwc:institutional_code" xlink:type="simple">NHMW</named-content>, <named-content xmlns:xlink="http://www.w3.org/1999/xlink" content-type="dwc:institutional_code" xlink:type="simple">ZSM</named-content>). 74 males, 24 females “Papua New Guinea: Morobe, Huon, Dalasi, 3 km N Yakop, 1900m, 15.v.2006, <named-content xmlns:xlink="http://www.w3.org/1999/xlink" content-type="dwc:verbatimCoordinates" xlink:type="simple"><named-content content-type="geo-json" specific-use="{&#34;type&#34;:&#34;Point&#34;,&#34;coordinates&#34;:[147.136733,-6.182683]}" id="NCID0EDIDI" xlink:type="simple">06.10.961S 147.08.204E</named-content></named-content>, Sagata (<abbrev xmlns:xlink="http://www.w3.org/1999/xlink" xlink:title="Papua New Guinea" id="ABBRID0EIIDI" xlink:type="simple">PNG</abbrev> 75)”, “DNA M.Balke 1286” [green] (<named-content xmlns:xlink="http://www.w3.org/1999/xlink" content-type="dwc:institutional_code" xlink:type="simple">NHMW</named-content>, <named-content xmlns:xlink="http://www.w3.org/1999/xlink" content-type="dwc:institutional_code" xlink:type="simple">ZSM</named-content>). 1 male “<abbrev xmlns:xlink="http://www.w3.org/1999/xlink" xlink:title="Papua New Guinea" id="ABBRID0EDJDI" xlink:type="simple">PNG</abbrev>: Huon Peninsula, Morobe Prov., Yus conservation area, 1398m.”, “DNA M.Balke 541” [green text] (<named-content xmlns:xlink="http://www.w3.org/1999/xlink" content-type="dwc:institutional_code" xlink:type="simple">ZSM</named-content>). 10 males, 4 female “Papua New Guinea: Morobe, Mindik, 1480m, 10.x.2009, <named-content xmlns:xlink="http://www.w3.org/1999/xlink" content-type="dwc:verbatimCoordinates" xlink:type="simple"><named-content content-type="geo-json" specific-use="{&#34;type&#34;:&#34;Point&#34;,&#34;coordinates&#34;:[147.420550,-6.455583]}" id="NCID0EZJDI" xlink:type="simple">06.27.335S 147.25.233E</named-content></named-content>, Inaho (03) (<abbrev xmlns:xlink="http://www.w3.org/1999/xlink" xlink:title="Papua New Guinea" id="ABBRID0E5JDI" xlink:type="simple">PNG</abbrev> 203) (<named-content xmlns:xlink="http://www.w3.org/1999/xlink" content-type="dwc:institutional_code" xlink:type="simple">NHMW</named-content>, <named-content xmlns:xlink="http://www.w3.org/1999/xlink" content-type="dwc:institutional_code" xlink:type="simple">ZSM</named-content>). 6 males “Papua New Guinea: Morobe, Mindik, 1490m, 11.x.2009, <named-content xmlns:xlink="http://www.w3.org/1999/xlink" content-type="dwc:verbatimCoordinates" xlink:type="simple"><named-content content-type="geo-json" specific-use="{&#34;type&#34;:&#34;Point&#34;,&#34;coordinates&#34;:[147.419433,-6.455250]}" id="NCID0EYKDI" xlink:type="simple">06.27.315S 147.25.166E</named-content></named-content>, Inaho (04) (<abbrev xmlns:xlink="http://www.w3.org/1999/xlink" xlink:title="Papua New Guinea" id="ABBRID0E4KDI" xlink:type="simple">PNG</abbrev> 204) (<named-content xmlns:xlink="http://www.w3.org/1999/xlink" content-type="dwc:institutional_code" xlink:type="simple">NHMW</named-content>, <named-content xmlns:xlink="http://www.w3.org/1999/xlink" content-type="dwc:institutional_code" xlink:type="simple">ZSM</named-content>). 1 male “PAPUA N.G.: Morobe Prov. Mindik, 1200 – 1500 m, 26.4.1998 leg. A. Riedel” (<named-content xmlns:xlink="http://www.w3.org/1999/xlink" content-type="dwc:institutional_code" xlink:type="simple">NHMW</named-content>). 63 males, 38 females “PAPUA N.G.: Morobe Prov. E Pindiu, Kobau 24.4.1998, 1400 m leg. A. Riedel” (<named-content xmlns:xlink="http://www.w3.org/1999/xlink" content-type="dwc:institutional_code" xlink:type="simple">NHMW</named-content>, <named-content xmlns:xlink="http://www.w3.org/1999/xlink" content-type="dwc:institutional_code" xlink:type="simple">ZSM</named-content>). 3 males, 1 female “Papua New Guinea: Morobe, Penjengjeng, 1200m, 12.x.2009, <named-content xmlns:xlink="http://www.w3.org/1999/xlink" content-type="dwc:verbatimCoordinates" xlink:type="simple"><named-content content-type="geo-json" specific-use="{&#34;type&#34;:&#34;Point&#34;,&#34;coordinates&#34;:[147.486983,-6.458283]}" id="NCID0EPMDI" xlink:type="simple">06.27.497S 147.29.219E</named-content></named-content>, Inaho (05) (PNG205)”, one male additionally with “DNA M.Balke 3822” [green] (<named-content xmlns:xlink="http://www.w3.org/1999/xlink" content-type="dwc:institutional_code" xlink:type="simple">NHMW</named-content>, <named-content xmlns:xlink="http://www.w3.org/1999/xlink" content-type="dwc:institutional_code" xlink:type="simple">ZSM</named-content>). 3 males, 1 female “Papua New Guinea: Morobe, Pindiu, Sulemana, 850m, 15.x.2009, <named-content xmlns:xlink="http://www.w3.org/1999/xlink" content-type="dwc:verbatimCoordinates" xlink:type="simple"><named-content content-type="geo-json" specific-use="{&#34;type&#34;:&#34;Point&#34;,&#34;coordinates&#34;:[147.535200,-6.419483]}" id="NCID0ELNDI" xlink:type="simple">06.25.169S 147.32.112E</named-content></named-content>, Inaho (08) (<abbrev xmlns:xlink="http://www.w3.org/1999/xlink" xlink:title="Papua New Guinea" id="ABBRID0EQNDI" xlink:type="simple">PNG</abbrev> 208)” (<named-content xmlns:xlink="http://www.w3.org/1999/xlink" content-type="dwc:institutional_code" xlink:type="simple">NHMW</named-content>, <named-content xmlns:xlink="http://www.w3.org/1999/xlink" content-type="dwc:institutional_code" xlink:type="simple">ZSM</named-content>). 1 male “Papua New Guinea: Morobe, Sattelberg, Maro Creek, 670m, x.2009, ca <named-content xmlns:xlink="http://www.w3.org/1999/xlink" content-type="dwc:verbatimCoordinates" xlink:type="simple"><named-content content-type="geo-json" specific-use="{&#34;type&#34;:&#34;Point&#34;,&#34;coordinates&#34;:[147.708850,-6.453983]}" id="NCID0EKODI" xlink:type="simple">06.27.239S 147.42.531E</named-content></named-content>, Inaho (10) (PNG210)”, “DNA M.Balke 3826” [green] (<named-content xmlns:xlink="http://www.w3.org/1999/xlink" content-type="dwc:institutional_code" xlink:type="simple">ZSM</named-content>). 3 males, 1 female “Papua New Guinea: Morobe, Sattelberg, Zige River, ca 700m, x.2009, <named-content xmlns:xlink="http://www.w3.org/1999/xlink" content-type="dwc:verbatimCoordinates" xlink:type="simple"><named-content content-type="geo-json" specific-use="{&#34;type&#34;:&#34;Point&#34;,&#34;coordinates&#34;:[147.774700,-6.487217]}" id="NCID0E5ODI" xlink:type="simple">6 29.233S 147 46.482E</named-content></named-content>, Inaho (12a) (PNG212)” (<named-content xmlns:xlink="http://www.w3.org/1999/xlink" content-type="dwc:institutional_code" xlink:type="simple">NHMW</named-content>, <named-content xmlns:xlink="http://www.w3.org/1999/xlink" content-type="dwc:institutional_code" xlink:type="simple">ZSM</named-content>). 4 males, 3 females “Papua New Guinea: Morobe, Sattelberg, Siki River, ca 700m, 20.x.2009, <named-content xmlns:xlink="http://www.w3.org/1999/xlink" content-type="dwc:verbatimCoordinates" xlink:type="simple"><named-content content-type="geo-json" specific-use="{&#34;type&#34;:&#34;Point&#34;,&#34;coordinates&#34;:[147.775733,-6.489200]}" id="NCID0EWPDI" xlink:type="simple">6 29.352S 147 46.544E</named-content></named-content>, Inaho (12c) (<abbrev xmlns:xlink="http://www.w3.org/1999/xlink" xlink:title="Papua New Guinea" id="ABBRID0E2PDI" xlink:type="simple">PNG</abbrev> 214)” (<named-content xmlns:xlink="http://www.w3.org/1999/xlink" content-type="dwc:institutional_code" xlink:type="simple">NHMW</named-content>, <named-content xmlns:xlink="http://www.w3.org/1999/xlink" content-type="dwc:institutional_code" xlink:type="simple">ZSM</named-content>). 15 males, 6 females “Papua New Guinea: Morobe, Huon Pen., Kwapsanek, 850m, 31.iii.2006, <named-content xmlns:xlink="http://www.w3.org/1999/xlink" content-type="dwc:verbatimCoordinates" xlink:type="simple"><named-content content-type="geo-json" specific-use="{&#34;type&#34;:&#34;Point&#34;,&#34;coordinates&#34;:[147.008767,-6.581883]}" id="NCID0EVQDI" xlink:type="simple">06.34.913S 147.00.526E</named-content></named-content>, Balke &amp; Sagata (<abbrev xmlns:xlink="http://www.w3.org/1999/xlink" xlink:title="Papua New Guinea" id="ABBRID0E1QDI" xlink:type="simple">PNG</abbrev> 25)”, one of males with an additional green label “DNA M.Balke 1315” (<named-content xmlns:xlink="http://www.w3.org/1999/xlink" content-type="dwc:institutional_code" xlink:type="simple">ZSM</named-content>).</p></tp:treatment-sec><tp:treatment-sec sec-type="material" id="SECID0ENRDI"><title>Females of doubtful identity.</title><p>
            <bold>Indonesia: Papua Province: Pegunungan Bintang Regency</bold>: 3 females “IRIAN JAVA: Borme Tarmlu 1500m 6.9.1993”, “ca. <named-content xmlns:xlink="http://www.w3.org/1999/xlink" content-type="dwc:verbatimCoordinates" xlink:type="simple"><named-content content-type="geo-json" specific-use="{&#34;type&#34;:&#34;Point&#34;,&#34;coordinates&#34;:[140.416667,-4.400000]}" id="NCID0EYRDI" xlink:type="simple">140°25'E 04°24'S</named-content></named-content> leg. M. Balke (4-6)” (<named-content xmlns:xlink="http://www.w3.org/1999/xlink" content-type="dwc:institutional_code" xlink:type="simple">NHMW</named-content>). 1 female “IRIAN JAVA: Borme Tarmlu 1500m 6.9.1993”, “ca. <named-content xmlns:xlink="http://www.w3.org/1999/xlink" content-type="dwc:verbatimCoordinates" xlink:type="simple"><named-content content-type="geo-json" specific-use="{&#34;type&#34;:&#34;Point&#34;,&#34;coordinates&#34;:[140.416667,-4.400000]}" id="NCID0EISDI" xlink:type="simple">140°25'E 04°24'S</named-content></named-content> leg. M. Balke (4)” (<named-content xmlns:xlink="http://www.w3.org/1999/xlink" content-type="dwc:institutional_code" xlink:type="simple">NHMW</named-content>). 2 females “IRIAN JAVA: Borme Tarmlu 1500m 6.9.1993”, “ca. <named-content xmlns:xlink="http://www.w3.org/1999/xlink" content-type="dwc:verbatimCoordinates" xlink:type="simple"><named-content content-type="geo-json" specific-use="{&#34;type&#34;:&#34;Point&#34;,&#34;coordinates&#34;:[140.416667,-4.400000]}" id="NCID0EYSDI" xlink:type="simple">140°25'E 04°24'S</named-content></named-content> leg. M. Balke (6)” (<named-content xmlns:xlink="http://www.w3.org/1999/xlink" content-type="dwc:institutional_code" xlink:type="simple">NHMW</named-content>). These females are a mixture of four species: <italic><tp:taxon-name><tp:taxon-name-part taxon-name-part-type="genus">Exocelina</tp:taxon-name-part> <tp:taxon-name-part taxon-name-part-type="species">damantiensis</tp:taxon-name-part></tp:taxon-name></italic>, <italic><tp:taxon-name><tp:taxon-name-part taxon-name-part-type="genus">Exocelina</tp:taxon-name-part> <tp:taxon-name-part taxon-name-part-type="species">ketembang</tp:taxon-name-part></tp:taxon-name></italic> (Balke, 1998), <italic><tp:taxon-name><tp:taxon-name-part taxon-name-part-type="genus">Exocelina</tp:taxon-name-part> <tp:taxon-name-part taxon-name-part-type="species">aipomek</tp:taxon-name-part></tp:taxon-name></italic> (Balke, 1998), and <italic><tp:taxon-name><tp:taxon-name-part taxon-name-part-type="genus">Exocelina</tp:taxon-name-part> <tp:taxon-name-part taxon-name-part-type="species">danae</tp:taxon-name-part></tp:taxon-name></italic> (Balke, 1998). 1 male (no genitals), 27 females “IRIAN JAYA: 1.10.1993 Eme Gebiet Okloma, 1500m”, “ca. <named-content xmlns:xlink="http://www.w3.org/1999/xlink" content-type="dwc:verbatimCoordinates" xlink:type="simple"><named-content content-type="geo-json" specific-use="{&#34;type&#34;:&#34;Point&#34;,&#34;coordinates&#34;:[139.916667,-4.233333]}" id="NCID0EQUDI" xlink:type="simple">139°55'E 04°14'S</named-content></named-content>, leg. M. Balke (28)” (<named-content xmlns:xlink="http://www.w3.org/1999/xlink" content-type="dwc:institutional_code" xlink:type="simple">NHMW</named-content>). These females are a mixture of three species: <italic><tp:taxon-name><tp:taxon-name-part taxon-name-part-type="genus">Exocelina</tp:taxon-name-part> <tp:taxon-name-part taxon-name-part-type="species">damantiensis</tp:taxon-name-part></tp:taxon-name></italic>, <italic><tp:taxon-name><tp:taxon-name-part taxon-name-part-type="genus">Exocelina</tp:taxon-name-part> <tp:taxon-name-part taxon-name-part-type="species">ketembang</tp:taxon-name-part></tp:taxon-name></italic>, and <italic><tp:taxon-name><tp:taxon-name-part taxon-name-part-type="genus">Exocelina</tp:taxon-name-part> <tp:taxon-name-part taxon-name-part-type="species">aipomek</tp:taxon-name-part></tp:taxon-name></italic>. 13 females “IRIAN JAYA: 22.9.1993 Bime – Calab Gebiet, Bime, 1400m”, “ca. <named-content xmlns:xlink="http://www.w3.org/1999/xlink" content-type="dwc:verbatimCoordinates" xlink:type="simple"><named-content content-type="geo-json" specific-use="{&#34;type&#34;:&#34;Point&#34;,&#34;coordinates&#34;:[140.200000,-4.333333]}" id="NCID0E5VDI" xlink:type="simple">140°12'E 04°20'S</named-content></named-content>, leg. M. Balke (16)” (<named-content xmlns:xlink="http://www.w3.org/1999/xlink" content-type="dwc:institutional_code" xlink:type="simple">NHMW</named-content>). 2 females “IRIAN JAYA, 24.-26.9.1993 Eipomek [sic!] <!--PageBreak-->Gebiet Eipomek [sic!] - Diruemna”, “ca. <named-content xmlns:xlink="http://www.w3.org/1999/xlink" content-type="dwc:verbatimCoordinates" xlink:type="simple"><named-content content-type="geo-json" specific-use="{&#34;type&#34;:&#34;Point&#34;,&#34;coordinates&#34;:[140.016667,-4.450000]}" id="NCID0EQWDI" xlink:type="simple">140°01'E 04°27'S</named-content></named-content> 1800-2600m, leg. M. Balke (21-22)” (<named-content xmlns:xlink="http://www.w3.org/1999/xlink" content-type="dwc:institutional_code" xlink:type="simple">NHMW</named-content>). These females are a mixture of two species: <italic><tp:taxon-name><tp:taxon-name-part taxon-name-part-type="genus">Exocelina</tp:taxon-name-part> <tp:taxon-name-part taxon-name-part-type="species">damantiensis</tp:taxon-name-part></tp:taxon-name></italic> and <italic><tp:taxon-name><tp:taxon-name-part taxon-name-part-type="genus">Exocelina</tp:taxon-name-part> <tp:taxon-name-part taxon-name-part-type="species">aipomek</tp:taxon-name-part></tp:taxon-name></italic>. <bold>Papua New Guinea: Madang</bold>: 15 females “Papua New Guinea: Madang, Akameku - Brahmin, Bismarck Range, 750m, 25.xi.2006, <named-content xmlns:xlink="http://www.w3.org/1999/xlink" content-type="dwc:verbatimCoordinates" xlink:type="simple"><named-content content-type="geo-json" specific-use="{&#34;type&#34;:&#34;Point&#34;,&#34;coordinates&#34;:[145.408183,-5.831533]}" id="NCID0EWXDI" xlink:type="simple">05.49.892S 145.24.491E</named-content></named-content>, Balke &amp; Kinibel (<abbrev xmlns:xlink="http://www.w3.org/1999/xlink" xlink:title="Papua New Guinea" id="ABBRID0E2XDI" xlink:type="simple">PNG</abbrev> 113)” (<named-content xmlns:xlink="http://www.w3.org/1999/xlink" content-type="dwc:institutional_code" xlink:type="simple">NHMW</named-content>, <named-content xmlns:xlink="http://www.w3.org/1999/xlink" content-type="dwc:institutional_code" xlink:type="simple">ZSM</named-content>). 25 females “Papua New Guinea: Madang, Akameku - Brahmin, Bismarck Range, 750m, 25.xi.2006, nr <named-content xmlns:xlink="http://www.w3.org/1999/xlink" content-type="dwc:verbatimCoordinates" xlink:type="simple"><named-content content-type="geo-json" specific-use="{&#34;type&#34;:&#34;Point&#34;,&#34;coordinates&#34;:[145.406483,-5.821783]}" id="NCID0EVYDI" xlink:type="simple">05.49.307S 145.24.389E</named-content></named-content>, Balke &amp; Kinibel (<abbrev xmlns:xlink="http://www.w3.org/1999/xlink" xlink:title="Papua New Guinea" id="ABBRID0E1YDI" xlink:type="simple">PNG</abbrev> 114)” (<named-content xmlns:xlink="http://www.w3.org/1999/xlink" content-type="dwc:institutional_code" xlink:type="simple">NARI</named-content>, <named-content xmlns:xlink="http://www.w3.org/1999/xlink" content-type="dwc:institutional_code" xlink:type="simple">NHMW</named-content>, <named-content xmlns:xlink="http://www.w3.org/1999/xlink" content-type="dwc:institutional_code" xlink:type="simple">ZSM</named-content>). These females are a mixture of two species: <italic><tp:taxon-name><tp:taxon-name-part taxon-name-part-type="genus">Exocelina</tp:taxon-name-part> <tp:taxon-name-part taxon-name-part-type="species">broschii</tp:taxon-name-part></tp:taxon-name></italic> (Balke, 1998) and <italic><tp:taxon-name><tp:taxon-name-part taxon-name-part-type="genus">Exocelina</tp:taxon-name-part> <tp:taxon-name-part taxon-name-part-type="species">damantiensis</tp:taxon-name-part></tp:taxon-name></italic>. 19 females “Papua New Guinea: Madang, Simbai area, 1200m, 10.iii.2007, <named-content xmlns:xlink="http://www.w3.org/1999/xlink" content-type="dwc:verbatimCoordinates" xlink:type="simple"><named-content content-type="geo-json" specific-use="{&#34;type&#34;:&#34;Point&#34;,&#34;coordinates&#34;:[144.621417,-5.223150]}" id="NCID0EQ1DI" xlink:type="simple">05.13.389S 144.37.285E</named-content></named-content>, Kinibel (<abbrev xmlns:xlink="http://www.w3.org/1999/xlink" xlink:title="Papua New Guinea" id="ABBRID0EV1DI" xlink:type="simple">PNG</abbrev> 152)” (<named-content xmlns:xlink="http://www.w3.org/1999/xlink" content-type="dwc:institutional_code" xlink:type="simple">NHMW</named-content>, <named-content xmlns:xlink="http://www.w3.org/1999/xlink" content-type="dwc:institutional_code" xlink:type="simple">ZSM</named-content>). These females are a mixture of two species: <italic><tp:taxon-name><tp:taxon-name-part taxon-name-part-type="genus">Exocelina</tp:taxon-name-part> <tp:taxon-name-part taxon-name-part-type="species">broschii</tp:taxon-name-part></tp:taxon-name></italic> and <italic><tp:taxon-name><tp:taxon-name-part taxon-name-part-type="genus">Exocelina</tp:taxon-name-part> <tp:taxon-name-part taxon-name-part-type="species">damantiensis</tp:taxon-name-part></tp:taxon-name></italic>. 53 females “Papua New Guinea: Madang, Simbai area, 1200m, 11.iii.2007, <named-content xmlns:xlink="http://www.w3.org/1999/xlink" content-type="dwc:verbatimCoordinates" xlink:type="simple"><named-content content-type="geo-json" specific-use="{&#34;type&#34;:&#34;Point&#34;,&#34;coordinates&#34;:[144.626850,-5.222217]}" id="NCID0ED3DI" xlink:type="simple">05.13.333S 144.37.611E</named-content></named-content>, Kinibel (<abbrev xmlns:xlink="http://www.w3.org/1999/xlink" xlink:title="Papua New Guinea" id="ABBRID0EI3DI" xlink:type="simple">PNG</abbrev> 153)” (<named-content xmlns:xlink="http://www.w3.org/1999/xlink" content-type="dwc:institutional_code" xlink:type="simple">NARI</named-content>, <named-content xmlns:xlink="http://www.w3.org/1999/xlink" content-type="dwc:institutional_code" xlink:type="simple">NHMW</named-content>, <named-content xmlns:xlink="http://www.w3.org/1999/xlink" content-type="dwc:institutional_code" xlink:type="simple">ZSM</named-content>). These females are a mixture of three species: <italic><tp:taxon-name><tp:taxon-name-part taxon-name-part-type="genus">Exocelina</tp:taxon-name-part> <tp:taxon-name-part taxon-name-part-type="species">broschii</tp:taxon-name-part></tp:taxon-name></italic>, <italic><tp:taxon-name><tp:taxon-name-part taxon-name-part-type="genus">Exocelina</tp:taxon-name-part> <tp:taxon-name-part taxon-name-part-type="species">simbaiarea</tp:taxon-name-part></tp:taxon-name></italic> Shaverdo &amp; Balke, 2014, and <italic><tp:taxon-name><tp:taxon-name-part taxon-name-part-type="genus">Exocelina</tp:taxon-name-part> <tp:taxon-name-part taxon-name-part-type="species">damantiensis</tp:taxon-name-part></tp:taxon-name></italic>. <bold>Enga</bold>: 10 females “Papua New Guinea: Enga, Wapanamanda, 1500m, 6.xii.2006, <named-content xmlns:xlink="http://www.w3.org/1999/xlink" content-type="dwc:verbatimCoordinates" xlink:type="simple"><named-content content-type="geo-json" specific-use="{&#34;type&#34;:&#34;Point&#34;,&#34;coordinates&#34;:[143.922300,-5.635083]}" id="NCID0EK5DI" xlink:type="simple">05.38.105S 143.55.338E</named-content></named-content>, Balke &amp; Kinibel, (<abbrev xmlns:xlink="http://www.w3.org/1999/xlink" xlink:title="Papua New Guinea" id="ABBRID0EP5DI" xlink:type="simple">PNG</abbrev> 128)” (<named-content xmlns:xlink="http://www.w3.org/1999/xlink" content-type="dwc:institutional_code" xlink:type="simple">ZSM</named-content>). These females are a mixture of two species: <italic><tp:taxon-name><tp:taxon-name-part taxon-name-part-type="genus">Exocelina</tp:taxon-name-part> <tp:taxon-name-part taxon-name-part-type="species">mondmillensis</tp:taxon-name-part></tp:taxon-name></italic> Shaverdo, Sagata &amp; Balke, 2016 and <italic><tp:taxon-name><tp:taxon-name-part taxon-name-part-type="genus">Exocelina</tp:taxon-name-part> <tp:taxon-name-part taxon-name-part-type="species">damantiensis</tp:taxon-name-part></tp:taxon-name></italic>. <bold>Western Highlands</bold>: 142 females “Papua New Guinea: Western Highlands, Kurumul, 6 Km SW Kudjip, small stream, 1580 m, 13.vi.2006, <named-content xmlns:xlink="http://www.w3.org/1999/xlink" content-type="dwc:verbatimCoordinates" xlink:type="simple"><named-content content-type="geo-json" specific-use="{&#34;type&#34;:&#34;Point&#34;,&#34;coordinates&#34;:[144.610000,-5.890433]}" id="NCID0EX6DI" xlink:type="simple">05.53.426S 144.36.600E</named-content></named-content>, John (<abbrev xmlns:xlink="http://www.w3.org/1999/xlink" xlink:title="Papua New Guinea" id="ABBRID0E36DI" xlink:type="simple">PNG</abbrev> 78)” (<named-content xmlns:xlink="http://www.w3.org/1999/xlink" content-type="dwc:institutional_code" xlink:type="simple">NARI</named-content>, <named-content xmlns:xlink="http://www.w3.org/1999/xlink" content-type="dwc:institutional_code" xlink:type="simple">NHMW</named-content>, <named-content xmlns:xlink="http://www.w3.org/1999/xlink" content-type="dwc:institutional_code" xlink:type="simple">ZSM</named-content>). These females are a mixture of three species: <italic><tp:taxon-name><tp:taxon-name-part taxon-name-part-type="genus">Exocelina</tp:taxon-name-part> <tp:taxon-name-part taxon-name-part-type="species">mondmillensis</tp:taxon-name-part></tp:taxon-name></italic>, <italic><tp:taxon-name><tp:taxon-name-part taxon-name-part-type="genus">Exocelina</tp:taxon-name-part> <tp:taxon-name-part taxon-name-part-type="species">edeltraudae</tp:taxon-name-part></tp:taxon-name></italic> (Shaverdo, Hendrich &amp; Balke, 2012), and <italic><tp:taxon-name><tp:taxon-name-part taxon-name-part-type="genus">Exocelina</tp:taxon-name-part> <tp:taxon-name-part taxon-name-part-type="species">damantiensis</tp:taxon-name-part></tp:taxon-name></italic>. 34 females “Papua New Guinea: Western Highlands, Lugup River, 1700m, 4.iii.2007, <named-content xmlns:xlink="http://www.w3.org/1999/xlink" content-type="dwc:verbatimCoordinates" xlink:type="simple"><named-content content-type="geo-json" specific-use="{&#34;type&#34;:&#34;Point&#34;,&#34;coordinates&#34;:[144.470233,-5.287283]}" id="NCID0E4BAK" xlink:type="simple">05.17.237S 144.28.214E</named-content></named-content>, Kinibel (<abbrev xmlns:xlink="http://www.w3.org/1999/xlink" xlink:title="Papua New Guinea" id="ABBRID0ECCAK" xlink:type="simple">PNG</abbrev> 143)” (<named-content xmlns:xlink="http://www.w3.org/1999/xlink" content-type="dwc:institutional_code" xlink:type="simple">NHMW</named-content>, <named-content xmlns:xlink="http://www.w3.org/1999/xlink" content-type="dwc:institutional_code" xlink:type="simple">ZSM</named-content>). 9 females “Papua New Guinea: Western Highlands, Above Sendiap, 1400m, 5.iii.2007, <named-content xmlns:xlink="http://www.w3.org/1999/xlink" content-type="dwc:verbatimCoordinates" xlink:type="simple"><named-content content-type="geo-json" specific-use="{&#34;type&#34;:&#34;Point&#34;,&#34;coordinates&#34;:[144.471783,-5.329567]}" id="NCID0E3CAK" xlink:type="simple">05.19.774S 144.28.307E</named-content></named-content>, Kinibel (<abbrev xmlns:xlink="http://www.w3.org/1999/xlink" xlink:title="Papua New Guinea" id="ABBRID0EBDAK" xlink:type="simple">PNG</abbrev> 145)” (<named-content xmlns:xlink="http://www.w3.org/1999/xlink" content-type="dwc:institutional_code" xlink:type="simple">ZSM</named-content>). 9 females “Papua New Guinea: Western Highlands, Jimi Valley, above Sendiap Station, 950m, 6.iii.2007, <named-content xmlns:xlink="http://www.w3.org/1999/xlink" content-type="dwc:verbatimCoordinates" xlink:type="simple"><named-content content-type="geo-json" specific-use="{&#34;type&#34;:&#34;Point&#34;,&#34;coordinates&#34;:[144.480783,-5.343117]}" id="NCID0ETDAK" xlink:type="simple">05.20.587S 144.28.847E</named-content></named-content>, Kinibel (<abbrev xmlns:xlink="http://www.w3.org/1999/xlink" xlink:title="Papua New Guinea" id="ABBRID0EYDAK" xlink:type="simple">PNG</abbrev> 147) (<named-content xmlns:xlink="http://www.w3.org/1999/xlink" content-type="dwc:institutional_code" xlink:type="simple">ZSM</named-content>). These females are a mixture of two species: <italic><tp:taxon-name><tp:taxon-name-part taxon-name-part-type="genus">Exocelina</tp:taxon-name-part> <tp:taxon-name-part taxon-name-part-type="species">mondmillensis</tp:taxon-name-part></tp:taxon-name></italic> and <italic><tp:taxon-name><tp:taxon-name-part taxon-name-part-type="genus">Exocelina</tp:taxon-name-part> <tp:taxon-name-part taxon-name-part-type="species">damantiensis</tp:taxon-name-part></tp:taxon-name></italic>. <bold>Eastern Highlands</bold>: 12 females “Papua New Guinea: Eastern Highlands, Akameku - Brahmin, Bismarck Range, 700m, 24.xi.2006, <named-content xmlns:xlink="http://www.w3.org/1999/xlink" content-type="dwc:verbatimCoordinates" xlink:type="simple"><named-content content-type="geo-json" specific-use="{&#34;type&#34;:&#34;Point&#34;,&#34;coordinates&#34;:[145.386817,-5.879233]}" id="NCID0EAFAK" xlink:type="simple">05.52.754S 145.23.209E</named-content></named-content>, Balke &amp; Kinibel (<abbrev xmlns:xlink="http://www.w3.org/1999/xlink" xlink:title="Papua New Guinea" id="ABBRID0EFFAK" xlink:type="simple">PNG</abbrev> 109)” (<named-content xmlns:xlink="http://www.w3.org/1999/xlink" content-type="dwc:institutional_code" xlink:type="simple">ZSM</named-content>). 24 females “Papua New Guinea: Eastern Highlands, Akameku - Brahmin, Bismarck Range, 800m, 24.xi.2006, <named-content xmlns:xlink="http://www.w3.org/1999/xlink" content-type="dwc:verbatimCoordinates" xlink:type="simple"><named-content content-type="geo-json" specific-use="{&#34;type&#34;:&#34;Point&#34;,&#34;coordinates&#34;:[145.411067,-5.833683]}" id="NCID0EXFAK" xlink:type="simple">05.50.021S 145.24.664E</named-content></named-content>, Balke &amp; Kinibel (<abbrev xmlns:xlink="http://www.w3.org/1999/xlink" xlink:title="Papua New Guinea" id="ABBRID0E3FAK" xlink:type="simple">PNG</abbrev> 112)” (<named-content xmlns:xlink="http://www.w3.org/1999/xlink" content-type="dwc:institutional_code" xlink:type="simple">NARI</named-content>, <named-content xmlns:xlink="http://www.w3.org/1999/xlink" content-type="dwc:institutional_code" xlink:type="simple">NHMW</named-content>, <named-content xmlns:xlink="http://www.w3.org/1999/xlink" content-type="dwc:institutional_code" xlink:type="simple">ZSM</named-content>). These females are a mixture of two species: <italic><tp:taxon-name><tp:taxon-name-part taxon-name-part-type="genus">Exocelina</tp:taxon-name-part> <tp:taxon-name-part taxon-name-part-type="species">broschii</tp:taxon-name-part></tp:taxon-name></italic> and <italic><tp:taxon-name><tp:taxon-name-part taxon-name-part-type="genus">Exocelina</tp:taxon-name-part> <tp:taxon-name-part taxon-name-part-type="species">damantiensis</tp:taxon-name-part></tp:taxon-name></italic>.</p></tp:treatment-sec><tp:treatment-sec sec-type="diagnosis" id="SECID0EPHAK"><title>Diagnosis.</title><p>Beetle medium-sized (<abbrev xmlns:xlink="http://www.w3.org/1999/xlink" xlink:title="total body length without head" id="ABBRID0EVHAK" xlink:type="simple">TL-H</abbrev> 3.7–4.5 mm); uniformly brown to piceous or with paler head, pronotum or only its sides, with or without reddish sutural lines on elytra; shiny, with fine punctation and microreticulation; dorsal punctation on elytra often almost invisible; pronotum with distinct lateral bead; male antennae simple (Fig. <xref ref-type="fig" rid="F17">31</xref>); protarsomere 4 with large, thick, strongly curved anterolateral hook-like seta; male protarsomere 5 ventrally with anterior band of more than 40 and posterior row of 8 relatively long, thin setae (Fig. <xref ref-type="fig" rid="F5">9A</xref>); median lobe broad, of characteristic shape in ventral view: broadened subdistally and narrowed apically, with slightly to distinctly concave apex, in lateral view, with curved, slightly elongate and broadly pointed apex, on both lateral sides with fine setae situated on distal part of median lobe under very fine carinas; <!--PageBreak-->paramere without notch on dorsal side and dense, long subdistal setae and inconspicuous proximal setae (Fig. <xref ref-type="fig" rid="F5">9B–D</xref>). See also the original descriptions in <xref ref-type="bibr" rid="B2">Balke (1998)</xref>. The species can be easily mixed up with some occurring species: the shiny species of the <italic><tp:taxon-name><tp:taxon-name-part taxon-name-part-type="genus">Exocelina</tp:taxon-name-part> <tp:taxon-name-part taxon-name-part-type="species">broschii</tp:taxon-name-part></tp:taxon-name></italic>-group, <italic><tp:taxon-name><tp:taxon-name-part taxon-name-part-type="genus">Exocelina</tp:taxon-name-part> <tp:taxon-name-part taxon-name-part-type="species">broschii</tp:taxon-name-part></tp:taxon-name></italic> and <italic><tp:taxon-name><tp:taxon-name-part taxon-name-part-type="genus">Exocelina</tp:taxon-name-part> <tp:taxon-name-part taxon-name-part-type="species">mondmillensis</tp:taxon-name-part></tp:taxon-name></italic>, or with <italic><tp:taxon-name><tp:taxon-name-part taxon-name-part-type="genus">Exocelina</tp:taxon-name-part> <tp:taxon-name-part taxon-name-part-type="species">ketembang</tp:taxon-name-part></tp:taxon-name></italic> and <italic><tp:taxon-name><tp:taxon-name-part taxon-name-part-type="genus">Exocelina</tp:taxon-name-part> <tp:taxon-name-part taxon-name-part-type="species">aipomek</tp:taxon-name-part></tp:taxon-name></italic>, from which can be reliably distingused only by the shape of the median lobe.</p><fig id="F5" position="float" orientation="portrait"><label>Figures 9–10.</label><caption><p>
          <bold>9</bold> <italic><tp:taxon-name><tp:taxon-name-part taxon-name-part-type="genus">Exocelina</tp:taxon-name-part> <tp:taxon-name-part taxon-name-part-type="species">damantiensis</tp:taxon-name-part></tp:taxon-name></italic> (Balke, 1998), paratype, Madang, Damanti <bold>A</bold> male protarsomeres 4–5 in ventral view <bold>B</bold> median lobe in ventral view <bold>C</bold> median lobe in lateral view <bold>D</bold> paramere in external view <bold>10</bold> <italic><tp:taxon-name><tp:taxon-name-part taxon-name-part-type="genus">Exocelina</tp:taxon-name-part> <tp:taxon-name-part taxon-name-part-type="species">damantiensis</tp:taxon-name-part></tp:taxon-name></italic>, median lobe in ventral view, setae are not shown <bold>A</bold> <abbrev xmlns:xlink="http://www.w3.org/1999/xlink" xlink:title="Indonesia" id="ABBRID0ELLAK" xlink:type="simple">IN</abbrev>, West Papua, Wasior <bold>B</bold> <abbrev xmlns:xlink="http://www.w3.org/1999/xlink" xlink:title="Indonesia" id="ABBRID0ERLAK" xlink:type="simple">IN</abbrev>, Papua, Nabire-Ilaga, 96#13 <bold>C</bold>, <bold>D</bold> <abbrev xmlns:xlink="http://www.w3.org/1999/xlink" xlink:title="Indonesia" id="ABBRID0EZLAK" xlink:type="simple">IN</abbrev>, Papua, Wano, Pap027 and Pap024.</p></caption><graphic xmlns:xlink="http://www.w3.org/1999/xlink" xlink:href="zookeys-619-045-g005.jpg" position="float" orientation="portrait" xlink:type="simple" id="oo_104346.jpg"/></fig></tp:treatment-sec><tp:treatment-sec sec-type="variability" id="SECID0ECMAK"><title>Variability and notes on species delimitation.</title><p>Herein, we synonymize with <italic><tp:taxon-name><tp:taxon-name-part taxon-name-part-type="genus">Exocelina</tp:taxon-name-part> <tp:taxon-name-part taxon-name-part-type="species">damantiensis</tp:taxon-name-part></tp:taxon-name></italic> three species, which were described and treated as representatives of the <italic><tp:taxon-name><tp:taxon-name-part taxon-name-part-type="genus">Exocelina</tp:taxon-name-part> <tp:taxon-name-part taxon-name-part-type="species">rivulus</tp:taxon-name-part></tp:taxon-name></italic>-group: <italic><tp:taxon-name><tp:taxon-name-part taxon-name-part-type="genus">Exocelina</tp:taxon-name-part> <tp:taxon-name-part taxon-name-part-type="species">madangensis</tp:taxon-name-part></tp:taxon-name></italic>, <italic><tp:taxon-name><tp:taxon-name-part taxon-name-part-type="genus">Exocelina</tp:taxon-name-part> <tp:taxon-name-part taxon-name-part-type="species">patepensis</tp:taxon-name-part></tp:taxon-name></italic>, and <italic><tp:taxon-name><tp:taxon-name-part taxon-name-part-type="genus">Exocelina</tp:taxon-name-part> <tp:taxon-name-part taxon-name-part-type="species">rivulus</tp:taxon-name-part></tp:taxon-name></italic> (<xref ref-type="bibr" rid="B2">Balke 1998</xref>). The main difference between these species was in the shape of the medial lobe, therefore, this character was carefully studied in all available populations and illustrated (in ventral and lateral views) for almost all of them (Figs <xref ref-type="fig" rid="F5">10</xref>–<xref ref-type="fig" rid="F10">16</xref>). It has been found that the shape of the median lobe varies both within and among populations. It can be slightly (e.g., Figs <xref ref-type="fig" rid="F5">10B, D</xref>, <xref ref-type="fig" rid="F6">11A, C, F</xref>, <xref ref-type="fig" rid="F7">12D, E, F</xref>, <xref ref-type="fig" rid="F8">13C</xref>) or strongly (e.g., Figs <xref ref-type="fig" rid="F5">10A</xref>, <xref ref-type="fig" rid="F7">12A–C, H</xref>, <xref ref-type="fig" rid="F8">13A, B, D</xref>) broadened subdistally. Sometimes, the narrower shape might be due to the fact that specimens are teneral (e.g., Fig. <xref ref-type="fig" rid="F7">12D</xref>) or were treated for SEM (e.g., paratype of <italic><tp:taxon-name><tp:taxon-name-part taxon-name-part-type="genus">Exocelina</tp:taxon-name-part> <tp:taxon-name-part taxon-name-part-type="species">madangensis</tp:taxon-name-part></tp:taxon-name></italic>, Fig. <xref ref-type="fig" rid="F7">12E</xref>). The shape can be less and more narrowed apically, the narrower form being characteristic of eastern populations: Simbu, EHL, Madang, and Morobe, but is also found in specimens from Papua, Sandaun, and the Western Province. The less narrowed apically shape is characteristic of specimens from one population in Morobe (Yakop, Fig. <xref ref-type="fig" rid="F8">13C</xref>), and sometimes both shapes are found in the same population (Tabubil, Western Pr., Fig. <xref ref-type="fig" rid="F6">11E, F</xref>). The males of the type series of <italic><tp:taxon-name><tp:taxon-name-part taxon-name-part-type="genus">Exocelina</tp:taxon-name-part> <tp:taxon-name-part taxon-name-part-type="species">patepensis</tp:taxon-name-part></tp:taxon-name></italic> from the Lae–Bulolo region (Morobe) have a median lobe with a more elongate, almost truncate apex (Figs <xref ref-type="fig" rid="F8">13D</xref>, <xref ref-type="fig" rid="F10">16E</xref>), but a similar shape can be also observed in some specimens from the other Morobe populations or in some paratypes of <italic><tp:taxon-name><tp:taxon-name-part taxon-name-part-type="genus">Exocelina</tp:taxon-name-part> <tp:taxon-name-part taxon-name-part-type="species">damantiensis</tp:taxon-name-part></tp:taxon-name></italic> from the Finisterre Range, Madang. A less elongate apex of the median lobe is found in the population from the border region Simbu/EHL (Fig. <xref ref-type="fig" rid="F9">15G, H</xref>). In short, the shape of the median lobe is not a reliable character to support the earlier recognized species, or to split the present material into several new species or subspecies. The other characters, such as size, coloration, and dorsal punctation, vary little between localities. The beetles are medium-sized, piceous or reddish brown (probably more teneral forms), often with a paler head and pronotal sides, sometimes with reddish sutural lines on the elytra, and are shiny dorsally, with the punctation on the elytra fine, rather distinct or almost invisible. Protarsomere 4 always has a large, thick, strongly curved anterolateral hook-like seta; indication of the “small antero-lateral hook” for <italic><tp:taxon-name><tp:taxon-name-part taxon-name-part-type="genus">Exocelina</tp:taxon-name-part> <tp:taxon-name-part taxon-name-part-type="species">madangensis</tp:taxon-name-part></tp:taxon-name></italic> in <xref ref-type="bibr" rid="B2">Balke (1998)</xref> is probably a mistake.</p><fig id="F6" position="float" orientation="portrait"><label>Figure 11.</label><caption><p>
          <italic><tp:taxon-name><tp:taxon-name-part taxon-name-part-type="genus">Exocelina</tp:taxon-name-part> <tp:taxon-name-part taxon-name-part-type="species">damantiensis</tp:taxon-name-part></tp:taxon-name></italic> (Balke, 1998), median lobe in ventral view, setae are not shown <bold>A</bold> <abbrev xmlns:xlink="http://www.w3.org/1999/xlink" xlink:title="Indonesia" id="ABBRID0E5RAK" xlink:type="simple">IN</abbrev>, Papua, Bime-Calab, 16, paratype of <italic><tp:taxon-name><tp:taxon-name-part taxon-name-part-type="genus">Exocelina</tp:taxon-name-part> <tp:taxon-name-part taxon-name-part-type="species">rivulus</tp:taxon-name-part></tp:taxon-name></italic> (Balke, 1998) <bold>B</bold> <abbrev xmlns:xlink="http://www.w3.org/1999/xlink" xlink:title="Indonesia" id="ABBRID0EOSAK" xlink:type="simple">IN</abbrev>, Papua, Angguruk, 32, paratype of <italic><tp:taxon-name><tp:taxon-name-part taxon-name-part-type="genus">Exocelina</tp:taxon-name-part> <tp:taxon-name-part taxon-name-part-type="species">rivulus</tp:taxon-name-part></tp:taxon-name></italic> <bold>C, D</bold> <abbrev xmlns:xlink="http://www.w3.org/1999/xlink" xlink:title="Papua New Guinea" id="ABBRID0E5SAK" xlink:type="simple">PNG</abbrev>, Sandaun, Mianmin area, PNG236 and Wara-Uk, WB16 <bold>E, F</bold> <abbrev xmlns:xlink="http://www.w3.org/1999/xlink" xlink:title="Papua New Guinea" id="ABBRID0EHTAK" xlink:type="simple">PNG</abbrev>, Western Province, Tabubil, PNG181 <bold>G</bold> <abbrev xmlns:xlink="http://www.w3.org/1999/xlink" xlink:title="Papua New Guinea" id="ABBRID0EQTAK" xlink:type="simple">PNG</abbrev>, Enga, PNG128 <bold>H</bold> <abbrev xmlns:xlink="http://www.w3.org/1999/xlink" xlink:title="Papua New Guinea" id="ABBRID0EZTAK" xlink:type="simple">PNG</abbrev>, WHL, PNG147.</p></caption><graphic xmlns:xlink="http://www.w3.org/1999/xlink" xlink:href="zookeys-619-045-g006.jpg" position="float" orientation="portrait" xlink:type="simple" id="oo_104347.jpg"/></fig><fig id="F7" position="float" orientation="portrait"><label>Figure 12.</label><caption><p>
          <italic><tp:taxon-name><tp:taxon-name-part taxon-name-part-type="genus">Exocelina</tp:taxon-name-part> <tp:taxon-name-part taxon-name-part-type="species">damantiensis</tp:taxon-name-part></tp:taxon-name></italic> (Balke, 1998), <abbrev xmlns:xlink="http://www.w3.org/1999/xlink" xlink:title="Papua New Guinea" id="ABBRID0EXUAK" xlink:type="simple">PNG</abbrev>, median lobe in ventral view, setae are not shown <bold>A</bold> Simbu, Mount Wilhelm <bold>B</bold> Simbu/EHL, Wara Sera, PNG10 <bold>C, D</bold> Simbu/EHL, Hulene River, PNG17 <bold>E</bold> Madang, Brahman-Bundi, paratype of <italic><tp:taxon-name><tp:taxon-name-part taxon-name-part-type="genus">Exocelina</tp:taxon-name-part> <tp:taxon-name-part taxon-name-part-type="species">madangensis</tp:taxon-name-part></tp:taxon-name></italic> (Balke, 2001) <bold>F</bold> Madang, Akameku-Brahman, PNG114 <bold>G, H</bold> Madang, Damanti, paratypes of <italic><tp:taxon-name><tp:taxon-name-part taxon-name-part-type="genus">Exocelina</tp:taxon-name-part> <tp:taxon-name-part taxon-name-part-type="species">damantiensis</tp:taxon-name-part></tp:taxon-name></italic>.</p></caption><graphic xmlns:xlink="http://www.w3.org/1999/xlink" xlink:href="zookeys-619-045-g007.jpg" position="float" orientation="portrait" xlink:type="simple" id="oo_104348.jpg"/></fig><fig id="F8" position="float" orientation="portrait"><label>Figures 13–14.</label><caption><p>
          <italic><tp:taxon-name><tp:taxon-name-part taxon-name-part-type="genus">Exocelina</tp:taxon-name-part> <tp:taxon-name-part taxon-name-part-type="species">damantiensis</tp:taxon-name-part></tp:taxon-name></italic> (Balke, 1998), setae are not shown <bold>13</bold> median lobe in ventral view, <abbrev xmlns:xlink="http://www.w3.org/1999/xlink" xlink:title="Papua New Guinea" id="ABBRID0EXWAK" xlink:type="simple">PNG</abbrev>, Morobe <bold>A</bold>, <bold>B</bold> Kobau <bold>C</bold> Yakob, PNG74 <bold>D</bold> Lae-Bulolo, paratype of <italic><tp:taxon-name><tp:taxon-name-part taxon-name-part-type="genus">Exocelina</tp:taxon-name-part> <tp:taxon-name-part taxon-name-part-type="species">patepensis</tp:taxon-name-part></tp:taxon-name></italic> (Balke, 1998) <bold>14</bold> median lobe in lateral view, <abbrev xmlns:xlink="http://www.w3.org/1999/xlink" xlink:title="Indonesia" id="ABBRID0ESXAK" xlink:type="simple">IN</abbrev> <bold>A</bold> West Papua, Wasior <bold>B</bold> Papua, Nabire-Ilaga, 96#13 <bold>C</bold> Papua, Wano, Pap027 <bold>D</bold> Papua, Bime-Calab, 16, paratype of <italic><tp:taxon-name><tp:taxon-name-part taxon-name-part-type="genus">Exocelina</tp:taxon-name-part> <tp:taxon-name-part taxon-name-part-type="species">rivulus</tp:taxon-name-part></tp:taxon-name></italic> (Balke, 1998).</p></caption><graphic xmlns:xlink="http://www.w3.org/1999/xlink" xlink:href="zookeys-619-045-g008.jpg" position="float" orientation="portrait" xlink:type="simple" id="oo_104349.jpg"/></fig><fig id="F9" position="float" orientation="portrait"><label>Figure 15.</label><caption><p>
          <italic><tp:taxon-name><tp:taxon-name-part taxon-name-part-type="genus">Exocelina</tp:taxon-name-part> <tp:taxon-name-part taxon-name-part-type="species">damantiensis</tp:taxon-name-part></tp:taxon-name></italic> (Balke, 1998), median lobe in lateral view, setae are not shown <bold>A</bold> <abbrev xmlns:xlink="http://www.w3.org/1999/xlink" xlink:title="Indonesia" id="ABBRID0EBZAK" xlink:type="simple">IN</abbrev>, Papua, Angguruk, 32, paratype of <italic><tp:taxon-name><tp:taxon-name-part taxon-name-part-type="genus">Exocelina</tp:taxon-name-part> <tp:taxon-name-part taxon-name-part-type="species">rivulus</tp:taxon-name-part></tp:taxon-name></italic> <bold>B</bold> <abbrev xmlns:xlink="http://www.w3.org/1999/xlink" xlink:title="Papua New Guinea" id="ABBRID0ERZAK" xlink:type="simple">PNG</abbrev>, Sandaun, Mianmin area, PNG236 <bold>C</bold>, <bold>D</bold> <abbrev xmlns:xlink="http://www.w3.org/1999/xlink" xlink:title="Papua New Guinea" id="ABBRID0E3ZAK" xlink:type="simple">PNG</abbrev>, Western Province, Tabubil, PNG181 <bold>E</bold> <abbrev xmlns:xlink="http://www.w3.org/1999/xlink" xlink:title="Papua New Guinea" id="ABBRID0EF1AK" xlink:type="simple">PNG</abbrev>, Enga, PNG128 <bold>F</bold> <abbrev xmlns:xlink="http://www.w3.org/1999/xlink" xlink:title="Papua New Guinea" id="ABBRID0EO1AK" xlink:type="simple">PNG</abbrev>, WHL, PNG147 <bold>G</bold> <abbrev xmlns:xlink="http://www.w3.org/1999/xlink" xlink:title="Papua New Guinea" id="ABBRID0EX1AK" xlink:type="simple">PNG</abbrev>, Simbu/EHL, Hulene River, PNG17 <bold>H</bold> <abbrev xmlns:xlink="http://www.w3.org/1999/xlink" xlink:title="Papua New Guinea" id="ABBRID0EA2AK" xlink:type="simple">PNG</abbrev>, Simbu/EHL, Wara Sera, PNG10.</p></caption><graphic xmlns:xlink="http://www.w3.org/1999/xlink" xlink:href="zookeys-619-045-g009.jpg" position="float" orientation="portrait" xlink:type="simple" id="oo_104350.jpg"/></fig><fig id="F10" position="float" orientation="portrait"><label>Figure 16.</label><caption><p>
          <italic><tp:taxon-name><tp:taxon-name-part taxon-name-part-type="genus">Exocelina</tp:taxon-name-part> <tp:taxon-name-part taxon-name-part-type="species">damantiensis</tp:taxon-name-part></tp:taxon-name></italic> (Balke, 1998), <abbrev xmlns:xlink="http://www.w3.org/1999/xlink" xlink:title="Papua New Guinea" id="ABBRID0E52AK" xlink:type="simple">PNG</abbrev>, median lobe in lateral view, setae are not shown <bold>A</bold> Madang, Brahman-Bundi, paratype of <italic><tp:taxon-name><tp:taxon-name-part taxon-name-part-type="genus">Exocelina</tp:taxon-name-part> <tp:taxon-name-part taxon-name-part-type="species">madangensis</tp:taxon-name-part></tp:taxon-name></italic> (Balke, 2001) <bold>B</bold> Madang, Akameku-Brahman, PNG114 <bold>C</bold> Madang, Damanti, paratype of <italic><tp:taxon-name><tp:taxon-name-part taxon-name-part-type="genus">Exocelina</tp:taxon-name-part> <tp:taxon-name-part taxon-name-part-type="species">damantiensis</tp:taxon-name-part></tp:taxon-name></italic> <bold>D</bold> Morobe, Yakob, PNG74 <bold>E</bold> Morobe, Lae-Bulolo, paratype of <italic><tp:taxon-name><tp:taxon-name-part taxon-name-part-type="genus">Exocelina</tp:taxon-name-part> <tp:taxon-name-part taxon-name-part-type="species">patepensis</tp:taxon-name-part></tp:taxon-name></italic> (Balke, 1998) <bold>F</bold> Morobe, Kwapsanek, PNG25 <bold>G</bold>, <bold>H</bold> Morobe, Kobau.</p></caption><graphic xmlns:xlink="http://www.w3.org/1999/xlink" xlink:href="zookeys-619-045-g010.jpg" position="float" orientation="portrait" xlink:type="simple" id="oo_104351.jpg"/></fig><p>Thus, the <italic><tp:taxon-name><tp:taxon-name-part taxon-name-part-type="genus">Exocelina</tp:taxon-name-part> <tp:taxon-name-part taxon-name-part-type="species">rivulus</tp:taxon-name-part></tp:taxon-name></italic>-group is apparently not a complex of several species, but instead a single, very successful polymorphic species <italic><tp:taxon-name><tp:taxon-name-part taxon-name-part-type="genus">Exocelina</tp:taxon-name-part> <tp:taxon-name-part taxon-name-part-type="species">damantiensis</tp:taxon-name-part></tp:taxon-name></italic>, with the largest geographical range of any New Guinea <italic><tp:taxon-name><tp:taxon-name-part taxon-name-part-type="genus">Exocelina</tp:taxon-name-part></tp:taxon-name></italic>: along the central mountain range from Wandammen Peninsula to Huon Peninsula. Of course, it is not out of the question that further material and study of other aspects (e.g., population genomics) might change this situation.</p></tp:treatment-sec><tp:treatment-sec sec-type="distribution" id="SECID0EV5AK"><title>Distribution and habitats.</title><p>Indonesia and <abbrev xmlns:xlink="http://www.w3.org/1999/xlink" xlink:title="Papua New Guinea" id="ABBRID0E25AK" xlink:type="simple">PNG</abbrev>. It occurs in the central mountain chain and the mountains of Wandammen and Huon Peninsulas (Fig. <xref ref-type="fig" rid="F19">39</xref>). There, it is <!--PageBreak-->one of the most common and numerous species from 450 m to 1900 m. Usually, it is a dominate species in the biotope and co-occurs with many species, some of which are mentioned under “Females of doubtful identity”.</p></tp:treatment-sec><tp:treatment-sec><!--Section generated to contain objects referenced in tp:taxon-treatment.--><fig id="F17" position="float" orientation="portrait"><label>Figures 31–34.</label><caption><p>Habitus and coloration <bold>31</bold> <italic><tp:taxon-name><tp:taxon-name-part taxon-name-part-type="genus">Exocelina</tp:taxon-name-part> <tp:taxon-name-part taxon-name-part-type="species">damantiensis</tp:taxon-name-part></tp:taxon-name></italic> (Balke, 1998) <bold>32</bold> <italic><tp:taxon-name><tp:taxon-name-part taxon-name-part-type="genus">Exocelina</tp:taxon-name-part> <tp:taxon-name-part taxon-name-part-type="species">danae</tp:taxon-name-part></tp:taxon-name></italic> (Balke, 1998) <bold>33</bold> <italic><tp:taxon-name><tp:taxon-name-part taxon-name-part-type="genus">Exocelina</tp:taxon-name-part> <tp:taxon-name-part taxon-name-part-type="species">wareaga</tp:taxon-name-part></tp:taxon-name></italic> sp. n. <bold>34</bold> <italic><tp:taxon-name><tp:taxon-name-part taxon-name-part-type="genus">Exocelina</tp:taxon-name-part> <tp:taxon-name-part taxon-name-part-type="species">varirata</tp:taxon-name-part></tp:taxon-name></italic> sp. n.</p></caption><graphic xmlns:xlink="http://www.w3.org/1999/xlink" xlink:href="zookeys-619-045-g017.jpg" position="float" orientation="portrait" xlink:type="simple" id="oo_104359.jpg"/></fig><fig id="F19" position="float" orientation="portrait"><label>Figure 39.</label><caption><p>Map of New Guinea showing distribution of <italic><tp:taxon-name><tp:taxon-name-part taxon-name-part-type="genus">Exocelina</tp:taxon-name-part> <tp:taxon-name-part taxon-name-part-type="species">damantiensis</tp:taxon-name-part></tp:taxon-name></italic> (Balke, 1998).</p></caption><graphic xmlns:xlink="http://www.w3.org/1999/xlink" xlink:href="zookeys-619-045-g019.jpg" position="float" orientation="portrait" xlink:type="simple" id="oo_104361.jpg"/></fig></tp:treatment-sec><ref-list><ref id="B2"><mixed-citation xmlns:xlink="http://www.w3.org/1999/xlink" xlink:type="simple">
          <person-group><name name-style="western"><surname>Balke</surname><given-names>M</given-names></name></person-group> (<year>1998</year>) <article-title>Revision of New Guinea <italic><tp:taxon-name><tp:taxon-name-part taxon-name-part-type="genus">Copelatus</tp:taxon-name-part></tp:taxon-name></italic> Erichson, 1832 (<tp:taxon-name><tp:taxon-name-part taxon-name-part-type="class">Insecta</tp:taxon-name-part></tp:taxon-name>: <tp:taxon-name><tp:taxon-name-part taxon-name-part-type="order">Coleoptera</tp:taxon-name-part></tp:taxon-name>: <tp:taxon-name><tp:taxon-name-part taxon-name-part-type="family">Dytiscidae</tp:taxon-name-part></tp:taxon-name>): The running water species, Part I</article-title>. <source>Annalen des Naturhistorischen Museum Wien</source> <volume>100B</volume>: <fpage>301</fpage>–<lpage>341</lpage>.</mixed-citation></ref><ref id="B10"><mixed-citation xmlns:xlink="http://www.w3.org/1999/xlink" xlink:type="simple">
          <person-group><name name-style="western"><surname>Nilsson</surname><given-names>AN</given-names></name></person-group> (<year>2001</year>) <chapter-title><tp:taxon-name><tp:taxon-name-part taxon-name-part-type="family">Dytiscidae</tp:taxon-name-part></tp:taxon-name>.</chapter-title> <source>World catalogue of insects</source>. <volume>Vol. 3</volume>. <publisher-name>Apollo Books</publisher-name>, <publisher-loc>Stenstrup</publisher-loc>, <fpage>1</fpage>–<lpage>395</lpage>.</mixed-citation></ref><ref id="B12"><mixed-citation xmlns:xlink="http://www.w3.org/1999/xlink" xlink:type="simple">
          <person-group><name name-style="western"><surname>Nilsson</surname><given-names>AN</given-names></name><name name-style="western"><surname>Fery</surname><given-names>H</given-names></name></person-group> (<year>2006</year>) <article-title>World Catalogue of <tp:taxon-name><tp:taxon-name-part taxon-name-part-type="family">Dytiscidae</tp:taxon-name-part></tp:taxon-name> – corrections and additions, 3 (<tp:taxon-name><tp:taxon-name-part taxon-name-part-type="order">Coleoptera</tp:taxon-name-part></tp:taxon-name>: <tp:taxon-name><tp:taxon-name-part taxon-name-part-type="family">Dytiscidae</tp:taxon-name-part></tp:taxon-name>).</article-title> <source>Koleopterologische Rundschau</source> <volume>76</volume>: <fpage>55</fpage>–<lpage>74</lpage>.</mixed-citation></ref><ref id="B11"><mixed-citation xmlns:xlink="http://www.w3.org/1999/xlink" xlink:type="simple">
          <person-group><name name-style="western"><surname>Nilsson</surname><given-names>AN</given-names></name></person-group> (<year>2007</year>) <article-title><tp:taxon-name><tp:taxon-name-part taxon-name-part-type="genus">Exocelina</tp:taxon-name-part></tp:taxon-name> Broun, 1886, is the valid name of <tp:taxon-name><tp:taxon-name-part taxon-name-part-type="genus">Papuadytes</tp:taxon-name-part></tp:taxon-name> Balke, 1998.</article-title> <source>Latissimus</source> <volume>23</volume>: <fpage>33</fpage>–<lpage>34</lpage>.</mixed-citation></ref><ref id="B21"><mixed-citation xmlns:xlink="http://www.w3.org/1999/xlink" xlink:type="simple">
          <person-group><name name-style="western"><surname>Toussaint</surname><given-names>EFA</given-names></name><name name-style="western"><surname>Hall</surname><given-names>R</given-names></name><name name-style="western"><surname>Monaghan</surname><given-names>MT</given-names></name><name name-style="western"><surname>Sagata</surname><given-names>K</given-names></name><name name-style="western"><surname>Ibalim</surname><given-names>S</given-names></name><name name-style="western"><surname>Shaverdo</surname><given-names>HV</given-names></name><name name-style="western"><surname>Vogler</surname><given-names>AP</given-names></name><name name-style="western"><surname>Pons</surname><given-names>J</given-names></name><name name-style="western"><surname>Balke</surname><given-names>M</given-names></name></person-group> (<year>2014</year>) <article-title>The towering orogeny of New Guinea as a trigger for arthropod megadiversity.</article-title> <source>Nature Communications</source> <volume>1</volume>: <fpage>1</fpage>–<lpage>10</lpage> + 10 supplements, 5: 4001. doi: <ext-link xlink:type="simple" ext-link-type="doi" xlink:href="10.1038/ncomms5001">10.1038/ncomms5001</ext-link></mixed-citation></ref><ref id="B4"><mixed-citation xmlns:xlink="http://www.w3.org/1999/xlink" xlink:type="simple">
          <person-group><name name-style="western"><surname>Balke</surname><given-names>M</given-names></name></person-group> (<year>2001</year>) <article-title>Replacement names for three New Guinea species of <italic><tp:taxon-name><tp:taxon-name-part taxon-name-part-type="genus">Copelatus</tp:taxon-name-part></tp:taxon-name></italic>, <tp:taxon-name><tp:taxon-name-part taxon-name-part-type="infraspecific-rank">subgenus</tp:taxon-name-part> <tp:taxon-name-part taxon-name-part-type="subgenus">Papuadytes</tp:taxon-name-part></tp:taxon-name> Balke, 1998 (<tp:taxon-name><tp:taxon-name-part taxon-name-part-type="order">Coleoptera</tp:taxon-name-part></tp:taxon-name>: <tp:taxon-name><tp:taxon-name-part taxon-name-part-type="family">Dytiscidae</tp:taxon-name-part></tp:taxon-name>).</article-title> <source>Annalen des Naturhistorischen Museum Wien</source> <volume>103B</volume>: <fpage>361</fpage>–<lpage>362</lpage>.</mixed-citation></ref></ref-list></tp:taxon-treatment>
