# Supplementary material for: Taxonomic revision of New Guinea diving beetles of the Exocelina danae group, with the description of ten new species (Coleoptera, Dytiscidae, Copelatinae)
Source: Zookeys. 2016 Sep 27;(619):45–102. doi: 10.3897/zookeys.619.9951 (PMC5090162; doi:10.3897/zookeys.619.9951)
Supplement: XML Treatment for Exocelina injiensis [file zookeys.619.9951-treatment9.xml]

<!DOCTYPE tp:taxon-treatment
  PUBLIC "-//TaxonX//DTD Taxonomic Treatment Publishing DTD v0 20100105//EN" "tax-treatment-NSO.dtd">
<tp:taxon-treatment xmlns:tp="http://www.plazi.org/taxpub"><tp:treatment-meta><kwd-group><label>Taxon classification</label><kwd><named-content content-type="kingdom">Animalia</named-content></kwd><kwd><named-content content-type="order">Coleoptera</named-content></kwd><kwd><named-content content-type="family">Dytiscidae</named-content></kwd></kwd-group><mixed-citation publication-type="journal"><person-group><name><surname>Shaverdo</surname><given-names>Helena</given-names></name><name><surname>Sagata</surname><given-names>Katayo</given-names></name><name><surname>Balke</surname><given-names>Michael</given-names></name></person-group><article-title>Taxonomic revision of New Guinea diving beetles of the <italic><tp:taxon-name><tp:taxon-name-part taxon-name-part-type="genus">Exocelina</tp:taxon-name-part> <tp:taxon-name-part taxon-name-part-type="species">danae</tp:taxon-name-part></tp:taxon-name></italic> group, with the description of ten new species (<tp:taxon-name><tp:taxon-name-part taxon-name-part-type="order">Coleoptera</tp:taxon-name-part></tp:taxon-name>, <tp:taxon-name><tp:taxon-name-part taxon-name-part-type="family">Dytiscidae</tp:taxon-name-part></tp:taxon-name>, <tp:taxon-name><tp:taxon-name-part taxon-name-part-type="subfamily">Copelatinae</tp:taxon-name-part></tp:taxon-name>)</article-title><source>Zookeys</source><day>27</day><month>9</month><year>2016</year><volume>2016</volume><issue>619</issue><fpage>45</fpage><lpage>102</lpage><pub-id pub-id-type="doi">10.3897/zookeys.619.9951</pub-id></mixed-citation></tp:treatment-meta><tp:nomenclature><label>9.</label><tp:taxon-name>
            <tp:taxon-name-part taxon-name-part-type="genus">Exocelina</tp:taxon-name-part>
            <tp:taxon-name-part taxon-name-part-type="species">injiensis</tp:taxon-name-part>
            <object-id xmlns:xlink="http://www.w3.org/1999/xlink" content-type="zoobank" xlink:type="simple">http://zoobank.org/96D815A9-1FE6-4B24-81B3-28FA6BCF38DB</object-id>
          </tp:taxon-name><tp:taxon-authority>Shaverdo &amp; Balke</tp:taxon-authority><tp:taxon-status xmlns:xlink="http://www.w3.org/1999/xlink" xlink:type="simple">sp. n.</tp:taxon-status><xref ref-type="fig" rid="F4">Figs 8</xref><xref ref-type="fig" rid="F16">, 30</xref><tp:nomenclature-citation-list><tp:nomenclature-citation><tp:taxon-name>
                <tp:taxon-name-part taxon-name-part-type="genus">Exocelina</tp:taxon-name-part>
              </tp:taxon-name><comment>undescribed sp. MB1376: <xref ref-type="bibr" rid="B21">Toussaint et al. 2014</xref>: supplementary figs 1–4, tab. 2.</comment></tp:nomenclature-citation></tp:nomenclature-citation-list></tp:nomenclature><tp:treatment-sec sec-type="type locality" id="SECID0EP3BK"><title>Type locality.</title><p>Papua New Guinea: Morobe Province, Menyamya, Inji Mountain, <named-content xmlns:xlink="http://www.w3.org/1999/xlink" content-type="dwc:verbatimCoordinates" xlink:type="simple"><named-content content-type="geo-json" specific-use="{&#34;type&#34;:&#34;Point&#34;,&#34;coordinates&#34;:[146.023333,-7.237667]}" id="NCID0EY3BK" xlink:type="simple">07°14.26'S; 146°01.40'E</named-content></named-content>, 1500 m a.s.l.</p><p>
            <bold>Type material.</bold> <italic>Holotype</italic>: male “Papua New Guinea: Morobe, Menyamya, Mt Inji, deep well, 1500m, 14.xi.2006, <named-content xmlns:xlink="http://www.w3.org/1999/xlink" content-type="dwc:verbatimCoordinates" xlink:type="simple"><named-content content-type="geo-json" specific-use="{&#34;type&#34;:&#34;Point&#34;,&#34;coordinates&#34;:[146.023333,-7.237733]}" id="NCID0EG4BK" xlink:type="simple">07.14.264S 146.01.400E</named-content></named-content>, Balke &amp; Kinibel (<abbrev xmlns:xlink="http://www.w3.org/1999/xlink" xlink:title="Papua New Guinea" id="ABBRID0EL4BK" xlink:type="simple">PNG</abbrev> 98)” (<named-content xmlns:xlink="http://www.w3.org/1999/xlink" content-type="dwc:institutional_code" xlink:type="simple">ZSM</named-content>). <italic>Paratypes</italic>: 22 males, 29 females with the same label as the holotype, one male additionally with a green label “DNA M.Balke 1376” (<named-content xmlns:xlink="http://www.w3.org/1999/xlink" content-type="dwc:institutional_code" xlink:type="simple">NHMW</named-content>, <named-content xmlns:xlink="http://www.w3.org/1999/xlink" content-type="dwc:institutional_code" xlink:type="simple">ZSM</named-content>).</p></tp:treatment-sec><tp:treatment-sec sec-type="diagnosis" id="SECID0EQ5BK"><title>Diagnosis.</title><p>Beetle small; piceous, with reddish brown to brown head and pronotum laterally; matt, with strong punctation and microreticulation; male antennae simple; male protarsomere 4 with large, thick, strongly curved anterolateral hook-like seta; median lobe with slightly curved, rounded apex in lateral view and with almost truncate apex in ventral view, on both lateral sides with strong, short setae situated almost linearly on anterior half of distal part of median lobe under fine carina; paramere without notch on dorsal side. The species is very similar to <italic><tp:taxon-name><tp:taxon-name-part taxon-name-part-type="genus">Exocelina</tp:taxon-name-part> <tp:taxon-name-part taxon-name-part-type="species">andakombensis</tp:taxon-name-part></tp:taxon-name></italic> sp. n. but differs from it in presence of the lateral carina, bordering shorter distal setae, on the median lobe and the large, thick, strongly curved anterolateral hook-like seta of protarsomere 4, as well as longer and much numerous ventral setae of protarsomere 5, see also under diagnosis of <italic><tp:taxon-name><tp:taxon-name-part taxon-name-part-type="genus">Exocelina</tp:taxon-name-part> <tp:taxon-name-part taxon-name-part-type="species">andakombensis</tp:taxon-name-part></tp:taxon-name></italic> sp. n.</p></tp:treatment-sec><tp:treatment-sec sec-type="description" id="SECID0EK6BK"><title>Description.</title><p>
            <italic>Size and shape</italic>: Beetle small (<abbrev xmlns:xlink="http://www.w3.org/1999/xlink" xlink:title="total body length without head" id="ABBRID0ES6BK" xlink:type="simple">TL-H</abbrev> 3.05–3.55 mm, <abbrev xmlns:xlink="http://www.w3.org/1999/xlink" xlink:title="total body length" id="ABBRID0E16BK" xlink:type="simple">TL</abbrev> 3.4–3.85 mm, <abbrev xmlns:xlink="http://www.w3.org/1999/xlink" xlink:title="maximum body width" id="ABBRID0EBACK" xlink:type="simple">MW</abbrev> 1.6–1.9 mm), with oblong-oval habitus, broadest at elytral middle. <italic>Coloration</italic>: Head reddish brown to dark brown, with small darker areas posterior to eyes; pronotum reddish brown to dark brown, paler laterally, often piceous on disc; elytra piceous, dark brown laterally, with narrow reddish sutural lines; head appendages and legs proximally yellowish red, legs distally darker, reddish brown, especially metathoracic legs (Fig. <xref ref-type="fig" rid="F16">30</xref>). Teneral specimens paler.</p><fig id="F14" position="float" orientation="portrait"><label>Figures 22–23.</label><caption><p>
          <bold>22</bold> <italic><tp:taxon-name><tp:taxon-name-part taxon-name-part-type="genus">Exocelina</tp:taxon-name-part> <tp:taxon-name-part taxon-name-part-type="species">atrata</tp:taxon-name-part></tp:taxon-name></italic> (Balfour-Browne, 1939) <bold>23</bold> <italic><tp:taxon-name><tp:taxon-name-part taxon-name-part-type="genus">Exocelina</tp:taxon-name-part> <tp:taxon-name-part taxon-name-part-type="species">posmani</tp:taxon-name-part></tp:taxon-name></italic> sp. n. <bold>A</bold> male protarsomeres 4–5 in ventral view <bold>B</bold> median lobe in ventral view <bold>C</bold> median lobe in lateral view <bold>D</bold> paramere in external view.</p></caption><graphic xmlns:xlink="http://www.w3.org/1999/xlink" xlink:href="zookeys-619-045-g014.jpg" position="float" orientation="portrait" xlink:type="simple" id="oo_104356.jpg"/></fig><fig id="F15" position="float" orientation="portrait"><label>Figures 24–26.</label><caption><p>Habitus and coloration <bold>24</bold> <italic><tp:taxon-name><tp:taxon-name-part taxon-name-part-type="genus">Exocelina</tp:taxon-name-part> <tp:taxon-name-part taxon-name-part-type="species">rufa</tp:taxon-name-part></tp:taxon-name></italic> (Balke, 1998) <bold>25</bold> <italic><tp:taxon-name><tp:taxon-name-part taxon-name-part-type="genus">Exocelina</tp:taxon-name-part> <tp:taxon-name-part taxon-name-part-type="species">miriae</tp:taxon-name-part></tp:taxon-name></italic> (Balke, 1998) <bold>26</bold> <italic><tp:taxon-name><tp:taxon-name-part taxon-name-part-type="genus">Exocelina</tp:taxon-name-part> <tp:taxon-name-part taxon-name-part-type="species">tekadu</tp:taxon-name-part></tp:taxon-name></italic> sp. n.</p></caption><graphic xmlns:xlink="http://www.w3.org/1999/xlink" xlink:href="zookeys-619-045-g015.jpg" position="float" orientation="portrait" xlink:type="simple" id="oo_104357.jpg"/></fig><fig id="F16" position="float" orientation="portrait"><label>Figures 27–30.</label><caption><p>Habitus and coloration <bold>27</bold> <italic><tp:taxon-name><tp:taxon-name-part taxon-name-part-type="genus">Exocelina</tp:taxon-name-part> <tp:taxon-name-part taxon-name-part-type="species">kabwumensis</tp:taxon-name-part></tp:taxon-name></italic> sp. n. <bold>28</bold> <italic><tp:taxon-name><tp:taxon-name-part taxon-name-part-type="genus">Exocelina</tp:taxon-name-part> <tp:taxon-name-part taxon-name-part-type="species">woitapensis</tp:taxon-name-part></tp:taxon-name></italic> sp. n. <bold>29</bold> <italic><tp:taxon-name><tp:taxon-name-part taxon-name-part-type="genus">Exocelina</tp:taxon-name-part> <tp:taxon-name-part taxon-name-part-type="species">andakombensis</tp:taxon-name-part></tp:taxon-name></italic> sp. n. <bold>30</bold> <italic><tp:taxon-name><tp:taxon-name-part taxon-name-part-type="genus">Exocelina</tp:taxon-name-part> <tp:taxon-name-part taxon-name-part-type="species">injiensis</tp:taxon-name-part></tp:taxon-name></italic> sp. n.</p></caption><graphic xmlns:xlink="http://www.w3.org/1999/xlink" xlink:href="zookeys-619-045-g016.jpg" position="float" orientation="portrait" xlink:type="simple" id="oo_104358.jpg"/></fig><p>
            <italic>Surface sculpture</italic>: as in <italic><tp:taxon-name><tp:taxon-name-part taxon-name-part-type="genus">Exocelina</tp:taxon-name-part> <tp:taxon-name-part taxon-name-part-type="species">andakombensis</tp:taxon-name-part></tp:taxon-name></italic> sp. n.</p><p>
            <italic>Structures</italic>: Pronotum with distinct lateral bead. Base of prosternum and neck of prosternal process with distinct ridge, slightly rounded anteriorly. Blade of prosternal process lanceolate, relatively broad, slightly convex, and smooth, with distinct lateral bead and few lateral setae; neck and blade of prosternal process evenly jointed. Abdominal ventrite 6 slightly truncate.</p><p>
            <italic>Male</italic>: Antennae simple. Protarsomere 4 with large, thick, strongly curved anterolateral hook-like seta. Protarsomere 5 ventrally with anterior band of 19 and posterior row of 8 relatively long setae (Fig. <xref ref-type="fig" rid="F4">8A</xref>). Median lobe with slightly curved, rounded apex in lateral view and with almost truncate apex in ventral view, on both lateral sides with strong, short setae situated almost linearly on a half of distal part of median lobe under fine carina (Fig. <xref ref-type="fig" rid="F4">8B–C</xref>). Paramere without notch, slightly concave on dorsal side and with dense setae on subdistal part; proximal setae inconspicuous (Fig. D). Abdominal ventrite 6 with 6–9 lateral striae on each side.</p><p>
            <italic>Holotype</italic>: <abbrev xmlns:xlink="http://www.w3.org/1999/xlink" xlink:title="total body length without head" id="ABBRID0EOGCK" xlink:type="simple">TL-H</abbrev> 3.6 mm, <abbrev xmlns:xlink="http://www.w3.org/1999/xlink" xlink:title="total body length" id="ABBRID0EWGCK" xlink:type="simple">TL</abbrev> 3.9 mm, <abbrev xmlns:xlink="http://www.w3.org/1999/xlink" xlink:title="maximum body width" id="ABBRID0E4GCK" xlink:type="simple">MW</abbrev> 1.9 mm.</p><p>
            <italic>Female</italic>: Without evident differences in external morphology from males, except for not modified pro- and mesotarsi and abdominal ventrite 6 without striae.</p></tp:treatment-sec><tp:treatment-sec sec-type="distribution" id="SECID0ELHCK"><title>Distribution.</title><p>Papua New Guinea: Morobe Province. The species is known only from the type locality (Fig. <xref ref-type="fig" rid="F20">40</xref>).</p></tp:treatment-sec><tp:treatment-sec sec-type="etymology" id="SECID0EVHCK"><title>Etymology.</title><p>The species is named after Inji Mountain. The name is an adjective in the nominative singular.</p><!--PageBreak--></tp:treatment-sec><tp:treatment-sec><!--Section generated to contain objects referenced in tp:taxon-treatment.--><fig id="F4" position="float" orientation="portrait"><label>Figures 7–8.</label><caption><p>
          <bold>7</bold> <italic><tp:taxon-name><tp:taxon-name-part taxon-name-part-type="genus">Exocelina</tp:taxon-name-part> <tp:taxon-name-part taxon-name-part-type="species">andakombensis</tp:taxon-name-part></tp:taxon-name></italic> sp. n. <bold>8</bold> <italic><tp:taxon-name><tp:taxon-name-part taxon-name-part-type="genus">Exocelina</tp:taxon-name-part> <tp:taxon-name-part taxon-name-part-type="species">injiensis</tp:taxon-name-part></tp:taxon-name></italic> sp. n. <bold>A</bold> male protarsomeres 4–5 in ventral view <bold>B</bold> median lobe in ventral view <bold>C</bold> median lobe in lateral view <bold>D</bold> paramere in external view.</p></caption><graphic xmlns:xlink="http://www.w3.org/1999/xlink" xlink:href="zookeys-619-045-g004.jpg" position="float" orientation="portrait" xlink:type="simple" id="oo_104345.jpg"/></fig><fig id="F20" position="float" orientation="portrait"><label>Figure 40.</label><caption><p>Map of Papua New Guinea showing distribution of species of the <italic><tp:taxon-name><tp:taxon-name-part taxon-name-part-type="genus">Exocelina</tp:taxon-name-part> <tp:taxon-name-part taxon-name-part-type="species">danae</tp:taxon-name-part></tp:taxon-name></italic>-group.</p></caption><graphic xmlns:xlink="http://www.w3.org/1999/xlink" xlink:href="zookeys-619-045-g020.jpg" position="float" orientation="portrait" xlink:type="simple" id="oo_104362.jpg"/></fig></tp:treatment-sec><ref-list><ref id="B21"><mixed-citation xmlns:xlink="http://www.w3.org/1999/xlink" xlink:type="simple">
          <person-group><name name-style="western"><surname>Toussaint</surname><given-names>EFA</given-names></name><name name-style="western"><surname>Hall</surname><given-names>R</given-names></name><name name-style="western"><surname>Monaghan</surname><given-names>MT</given-names></name><name name-style="western"><surname>Sagata</surname><given-names>K</given-names></name><name name-style="western"><surname>Ibalim</surname><given-names>S</given-names></name><name name-style="western"><surname>Shaverdo</surname><given-names>HV</given-names></name><name name-style="western"><surname>Vogler</surname><given-names>AP</given-names></name><name name-style="western"><surname>Pons</surname><given-names>J</given-names></name><name name-style="western"><surname>Balke</surname><given-names>M</given-names></name></person-group> (<year>2014</year>) <article-title>The towering orogeny of New Guinea as a trigger for arthropod megadiversity.</article-title> <source>Nature Communications</source> <volume>1</volume>: <fpage>1</fpage>–<lpage>10</lpage> + 10 supplements, 5: 4001. doi: <ext-link xlink:type="simple" ext-link-type="doi" xlink:href="10.1038/ncomms5001">10.1038/ncomms5001</ext-link></mixed-citation></ref></ref-list></tp:taxon-treatment>
