# Supplementary material for: Taxonomic revision of New Guinea diving beetles of the Exocelina danae group, with the description of ten new species (Coleoptera, Dytiscidae, Copelatinae)
Source: Zookeys. 2016 Sep 27;(619):45–102. doi: 10.3897/zookeys.619.9951 (PMC5090162; doi:10.3897/zookeys.619.9951)
Supplement: XML Treatment for Exocelina varirata [file zookeys.619.9951-treatment13.xml]

<!DOCTYPE tp:taxon-treatment
  PUBLIC "-//TaxonX//DTD Taxonomic Treatment Publishing DTD v0 20100105//EN" "tax-treatment-NSO.dtd">
<tp:taxon-treatment xmlns:tp="http://www.plazi.org/taxpub"><tp:treatment-meta><kwd-group><label>Taxon classification</label><kwd><named-content content-type="kingdom">Animalia</named-content></kwd><kwd><named-content content-type="order">Coleoptera</named-content></kwd><kwd><named-content content-type="family">Dytiscidae</named-content></kwd></kwd-group><mixed-citation publication-type="journal"><person-group><name><surname>Shaverdo</surname><given-names>Helena</given-names></name><name><surname>Sagata</surname><given-names>Katayo</given-names></name><name><surname>Balke</surname><given-names>Michael</given-names></name></person-group><article-title>Taxonomic revision of New Guinea diving beetles of the <italic><tp:taxon-name><tp:taxon-name-part taxon-name-part-type="genus">Exocelina</tp:taxon-name-part> <tp:taxon-name-part taxon-name-part-type="species">danae</tp:taxon-name-part></tp:taxon-name></italic> group, with the description of ten new species (<tp:taxon-name><tp:taxon-name-part taxon-name-part-type="order">Coleoptera</tp:taxon-name-part></tp:taxon-name>, <tp:taxon-name><tp:taxon-name-part taxon-name-part-type="family">Dytiscidae</tp:taxon-name-part></tp:taxon-name>, <tp:taxon-name><tp:taxon-name-part taxon-name-part-type="subfamily">Copelatinae</tp:taxon-name-part></tp:taxon-name>)</article-title><source>Zookeys</source><day>27</day><month>9</month><year>2016</year><volume>2016</volume><issue>619</issue><fpage>45</fpage><lpage>102</lpage><pub-id pub-id-type="doi">10.3897/zookeys.619.9951</pub-id></mixed-citation></tp:treatment-meta><tp:nomenclature><label>13.</label><tp:taxon-name>
            <tp:taxon-name-part taxon-name-part-type="genus">Exocelina</tp:taxon-name-part>
            <tp:taxon-name-part taxon-name-part-type="species">varirata</tp:taxon-name-part>
            <object-id xmlns:xlink="http://www.w3.org/1999/xlink" content-type="zoobank" xlink:type="simple">http://zoobank.org/610FF2E1-A763-4AF1-AABA-FEA533636427</object-id>
          </tp:taxon-name><tp:taxon-authority>Shaverdo &amp; Balke</tp:taxon-authority><tp:taxon-status xmlns:xlink="http://www.w3.org/1999/xlink" xlink:type="simple">sp. n.</tp:taxon-status><xref ref-type="fig" rid="F11">Figs 18</xref><xref ref-type="fig" rid="F17">, 34</xref><tp:nomenclature-citation-list><tp:nomenclature-citation><tp:taxon-name>
                <tp:taxon-name-part taxon-name-part-type="genus">Exocelina</tp:taxon-name-part>
              </tp:taxon-name><comment>undescribed sp. MB3303: <xref ref-type="bibr" rid="B21">Toussaint et al. 2014</xref>: supplementary figs 1–4, tab. 2.</comment></tp:nomenclature-citation></tp:nomenclature-citation-list></tp:nomenclature><tp:treatment-sec sec-type="type locality" id="SECID0EPODK"><title>Type locality.</title><p>Papua New Guinea: National Capital District Province, Varirata National Park, <named-content xmlns:xlink="http://www.w3.org/1999/xlink" content-type="dwc:verbatimCoordinates" xlink:type="simple"><named-content content-type="geo-json" specific-use="{&#34;type&#34;:&#34;Point&#34;,&#34;coordinates&#34;:[147.368167,-9.435500]}" id="NCID0EYODK" xlink:type="simple">09°26.13'S; 147°22.09'E</named-content></named-content>, 600 m a.s.l.</p></tp:treatment-sec><tp:treatment-sec sec-type="type material" id="SECID0E4ODK"><title>Type material.</title><p>
            <italic>Holotype</italic>: male “Papua New Guinea: National Capital District, Varirata NP, 600m, 16.xii.2007, <named-content xmlns:xlink="http://www.w3.org/1999/xlink" content-type="dwc:verbatimCoordinates" xlink:type="simple"><named-content content-type="geo-json" specific-use="{&#34;type&#34;:&#34;Point&#34;,&#34;coordinates&#34;:[147.369167,-9.436944]}" id="NCID0EIPDK" xlink:type="simple">09.26.13S 147.22.09E</named-content></named-content>, Balke &amp; Sagata (<abbrev xmlns:xlink="http://www.w3.org/1999/xlink" xlink:title="Papua New Guinea" id="ABBRID0ENPDK" xlink:type="simple">PNG</abbrev> 159)”, “DNA M.Balke 3303” [green] (<named-content xmlns:xlink="http://www.w3.org/1999/xlink" content-type="dwc:institutional_code" xlink:type="simple">ZSM</named-content>). <italic>Paratype</italic>: <bold>Central</bold>: 1 male “Papua New Guinea: Central, Myola, 1110m, i.2008, <named-content xmlns:xlink="http://www.w3.org/1999/xlink" content-type="dwc:verbatimCoordinates" xlink:type="simple"><named-content content-type="geo-json" specific-use="{&#34;type&#34;:&#34;Point&#34;,&#34;coordinates&#34;:[147.531333,-9.210500]}" id="NCID0EHQDK" xlink:type="simple">09 12.630S 147 31.880E</named-content></named-content>, Posman (<abbrev xmlns:xlink="http://www.w3.org/1999/xlink" xlink:title="Papua New Guinea" id="ABBRID0EMQDK" xlink:type="simple">PNG</abbrev> 177)”, “DNA M.Balke 3407” [green] (<named-content xmlns:xlink="http://www.w3.org/1999/xlink" content-type="dwc:institutional_code" xlink:type="simple">ZSM</named-content>).</p></tp:treatment-sec><tp:treatment-sec sec-type="diagnosis" id="SECID0E6QDK"><title>Diagnosis.</title><p>Beetle medium-sized, dark brown, with reddish-brown pronotal sides; dorsal surface with strong punctation and microreticulation, matt; pronotum with distinct lateral bead; male antennomeres simple; male protarsomere 4 with large, thick, strongly curved anterolateral hook-like seta; median lobe slender, with slightly curved, short, broad apex and compact area of fine distal setae in lateral view, with slightly concave apex in ventral view; paramere with very shallow notch on dorsal side. The species is very similar to <italic><tp:taxon-name><tp:taxon-name-part taxon-name-part-type="genus">Exocelina</tp:taxon-name-part> <tp:taxon-name-part taxon-name-part-type="species">wareaga</tp:taxon-name-part></tp:taxon-name></italic> sp. n. but differs from it in shape of the median lobe: it is more slender, lateral margins apically and subapically not very thick and not bordered with a carina; also the fine distal setae on lateral sides of the median lobe are not situated linearly, but in compact areas.</p></tp:treatment-sec><tp:treatment-sec sec-type="description" id="SECID0EPRDK"><title>Description.</title><p>
            <italic>Size and shape</italic>: Beetle medium-sized (<abbrev xmlns:xlink="http://www.w3.org/1999/xlink" xlink:title="total body length without head" id="ABBRID0EXRDK" xlink:type="simple">TL-H</abbrev> 4.25–4.35 mm, <abbrev xmlns:xlink="http://www.w3.org/1999/xlink" xlink:title="total body length" id="ABBRID0E6RDK" xlink:type="simple">TL</abbrev> 4.5–4.85 mm, <abbrev xmlns:xlink="http://www.w3.org/1999/xlink" xlink:title="maximum body width" id="ABBRID0EGSDK" xlink:type="simple">MW</abbrev> 2.25–2.45 mm), with oblong-oval habitus, broadest at elytral middle. <italic>Coloration</italic>: Head reddish brown to dark brown, paler on clypeus; pronotum dark brown on disc and reddish-brown on sides; elytra uniformly dark brown; ventrally dark brown; head appendages reddish-brown, legs darker distally (Fig. <xref ref-type="fig" rid="F17">34</xref>).</p><p>
            <italic>Surface sculpture</italic>: as in <italic><tp:taxon-name><tp:taxon-name-part taxon-name-part-type="genus">Exocelina</tp:taxon-name-part> <tp:taxon-name-part taxon-name-part-type="species">wareaga</tp:taxon-name-part></tp:taxon-name></italic> sp. n.</p><p>
            <italic>Structures</italic>: Pronotum with distinct lateral bead. Base of prosternum and neck of prosternal process with distinct ridge, smooth anteriorly, without anterolateral extensions. Blade of prosternal process lanceolate, relatively narrow, convex, with distinct bead and few setae laterally; neck and blade of prosternal process evenly jointed. Abdominal ventrite 6 broadly rounded.</p><p>
            <italic>Male</italic>: Antenna simple. Protarsomere 4 with large, thick, strongly curved anterolateral hook-like seta. Protarsomere 5 ventrally with anterior band of more than 70 short setae and posterior row of 12 relatively long, thin setae (Fig. <xref ref-type="fig" rid="F11">18A</xref>). Abdominal ventrite 6 with 4–6 lateral striae on each side. Median lobe slender, with slightly curved, short, broad apex and compact area of fine distal setae in lateral view, with slightly concave apex in ventral view (Figs <xref ref-type="fig" rid="F11">18B–C</xref>). Paramere with very shallow notch on dorsal side, with thin, sparse, inconspicuous proximal setae and thicker, denser, and longer subdistal setae (Fig. <xref ref-type="fig" rid="F11">18D</xref>).</p><p>
            <italic>Holotype</italic>: <abbrev xmlns:xlink="http://www.w3.org/1999/xlink" xlink:title="total body length without head" id="ABBRID0E3TDK" xlink:type="simple">TL-H</abbrev> 4.35 mm, <abbrev xmlns:xlink="http://www.w3.org/1999/xlink" xlink:title="total body length" id="ABBRID0EEUDK" xlink:type="simple">TL</abbrev> 4.85 mm, <abbrev xmlns:xlink="http://www.w3.org/1999/xlink" xlink:title="maximum body width" id="ABBRID0ELUDK" xlink:type="simple">MW</abbrev> 2.45 mm.</p><p>
            <italic>Female</italic>: Unknown.</p></tp:treatment-sec><tp:treatment-sec sec-type="distribution" id="SECID0EZUDK"><title>Distribution.</title><p>Papua New Guinea: National Capital District and Central Provinces (Fig. <xref ref-type="fig" rid="F20">40</xref>).</p></tp:treatment-sec><tp:treatment-sec sec-type="etymology" id="SECID0EDVDK"><title>Etymology.</title><p>The species is named after Varirata National Park. The name is a noun in the nominative singular standing in apposition.</p></tp:treatment-sec><tp:treatment-sec><!--Section generated to contain objects referenced in tp:taxon-treatment.--><fig id="F11" position="float" orientation="portrait"><label>Figures 17–18.</label><caption><p>
          <bold>17</bold> <italic><tp:taxon-name><tp:taxon-name-part taxon-name-part-type="genus">Exocelina</tp:taxon-name-part> <tp:taxon-name-part taxon-name-part-type="species">wareaga</tp:taxon-name-part></tp:taxon-name></italic> sp. n. <bold>18</bold> <italic><tp:taxon-name><tp:taxon-name-part taxon-name-part-type="genus">Exocelina</tp:taxon-name-part> <tp:taxon-name-part taxon-name-part-type="species">varirata</tp:taxon-name-part></tp:taxon-name></italic> sp. n. <bold>A</bold> male protarsomeres 4–5 in ventral view <bold>B</bold> median lobe in ventral view <bold>C</bold> median lobe in lateral view <bold>D</bold> paramere in external view.</p></caption><graphic xmlns:xlink="http://www.w3.org/1999/xlink" xlink:href="zookeys-619-045-g011.jpg" position="float" orientation="portrait" xlink:type="simple" id="oo_104352.jpg"/></fig><fig id="F17" position="float" orientation="portrait"><label>Figures 31–34.</label><caption><p>Habitus and coloration <bold>31</bold> <italic><tp:taxon-name><tp:taxon-name-part taxon-name-part-type="genus">Exocelina</tp:taxon-name-part> <tp:taxon-name-part taxon-name-part-type="species">damantiensis</tp:taxon-name-part></tp:taxon-name></italic> (Balke, 1998) <bold>32</bold> <italic><tp:taxon-name><tp:taxon-name-part taxon-name-part-type="genus">Exocelina</tp:taxon-name-part> <tp:taxon-name-part taxon-name-part-type="species">danae</tp:taxon-name-part></tp:taxon-name></italic> (Balke, 1998) <bold>33</bold> <italic><tp:taxon-name><tp:taxon-name-part taxon-name-part-type="genus">Exocelina</tp:taxon-name-part> <tp:taxon-name-part taxon-name-part-type="species">wareaga</tp:taxon-name-part></tp:taxon-name></italic> sp. n. <bold>34</bold> <italic><tp:taxon-name><tp:taxon-name-part taxon-name-part-type="genus">Exocelina</tp:taxon-name-part> <tp:taxon-name-part taxon-name-part-type="species">varirata</tp:taxon-name-part></tp:taxon-name></italic> sp. n.</p></caption><graphic xmlns:xlink="http://www.w3.org/1999/xlink" xlink:href="zookeys-619-045-g017.jpg" position="float" orientation="portrait" xlink:type="simple" id="oo_104359.jpg"/></fig><fig id="F20" position="float" orientation="portrait"><label>Figure 40.</label><caption><p>Map of Papua New Guinea showing distribution of species of the <italic><tp:taxon-name><tp:taxon-name-part taxon-name-part-type="genus">Exocelina</tp:taxon-name-part> <tp:taxon-name-part taxon-name-part-type="species">danae</tp:taxon-name-part></tp:taxon-name></italic>-group.</p></caption><graphic xmlns:xlink="http://www.w3.org/1999/xlink" xlink:href="zookeys-619-045-g020.jpg" position="float" orientation="portrait" xlink:type="simple" id="oo_104362.jpg"/></fig></tp:treatment-sec><ref-list><ref id="B21"><mixed-citation xmlns:xlink="http://www.w3.org/1999/xlink" xlink:type="simple">
          <person-group><name name-style="western"><surname>Toussaint</surname><given-names>EFA</given-names></name><name name-style="western"><surname>Hall</surname><given-names>R</given-names></name><name name-style="western"><surname>Monaghan</surname><given-names>MT</given-names></name><name name-style="western"><surname>Sagata</surname><given-names>K</given-names></name><name name-style="western"><surname>Ibalim</surname><given-names>S</given-names></name><name name-style="western"><surname>Shaverdo</surname><given-names>HV</given-names></name><name name-style="western"><surname>Vogler</surname><given-names>AP</given-names></name><name name-style="western"><surname>Pons</surname><given-names>J</given-names></name><name name-style="western"><surname>Balke</surname><given-names>M</given-names></name></person-group> (<year>2014</year>) <article-title>The towering orogeny of New Guinea as a trigger for arthropod megadiversity.</article-title> <source>Nature Communications</source> <volume>1</volume>: <fpage>1</fpage>–<lpage>10</lpage> + 10 supplements, 5: 4001. doi: <ext-link xlink:type="simple" ext-link-type="doi" xlink:href="10.1038/ncomms5001">10.1038/ncomms5001</ext-link></mixed-citation></ref></ref-list></tp:taxon-treatment>
