# Supplementary material for: Taxonomic revision of New Guinea diving beetles of the Exocelina danae group, with the description of ten new species (Coleoptera, Dytiscidae, Copelatinae)
Source: Zookeys. 2016 Sep 27;(619):45–102. doi: 10.3897/zookeys.619.9951 (PMC5090162; doi:10.3897/zookeys.619.9951)
Supplement: XML Treatment for Exocelina wareaga [file zookeys.619.9951-treatment14.xml]

<!DOCTYPE tp:taxon-treatment
  PUBLIC "-//TaxonX//DTD Taxonomic Treatment Publishing DTD v0 20100105//EN" "tax-treatment-NSO.dtd">
<tp:taxon-treatment xmlns:tp="http://www.plazi.org/taxpub"><tp:treatment-meta><kwd-group><label>Taxon classification</label><kwd><named-content content-type="kingdom">Animalia</named-content></kwd><kwd><named-content content-type="order">Coleoptera</named-content></kwd><kwd><named-content content-type="family">Dytiscidae</named-content></kwd></kwd-group><mixed-citation publication-type="journal"><person-group><name><surname>Shaverdo</surname><given-names>Helena</given-names></name><name><surname>Sagata</surname><given-names>Katayo</given-names></name><name><surname>Balke</surname><given-names>Michael</given-names></name></person-group><article-title>Taxonomic revision of New Guinea diving beetles of the <italic><tp:taxon-name><tp:taxon-name-part taxon-name-part-type="genus">Exocelina</tp:taxon-name-part> <tp:taxon-name-part taxon-name-part-type="species">danae</tp:taxon-name-part></tp:taxon-name></italic> group, with the description of ten new species (<tp:taxon-name><tp:taxon-name-part taxon-name-part-type="order">Coleoptera</tp:taxon-name-part></tp:taxon-name>, <tp:taxon-name><tp:taxon-name-part taxon-name-part-type="family">Dytiscidae</tp:taxon-name-part></tp:taxon-name>, <tp:taxon-name><tp:taxon-name-part taxon-name-part-type="subfamily">Copelatinae</tp:taxon-name-part></tp:taxon-name>)</article-title><source>Zookeys</source><day>27</day><month>9</month><year>2016</year><volume>2016</volume><issue>619</issue><fpage>45</fpage><lpage>102</lpage><pub-id pub-id-type="doi">10.3897/zookeys.619.9951</pub-id></mixed-citation></tp:treatment-meta><tp:nomenclature><label>14.</label><tp:taxon-name>
            <tp:taxon-name-part taxon-name-part-type="genus">Exocelina</tp:taxon-name-part>
            <tp:taxon-name-part taxon-name-part-type="species">wareaga</tp:taxon-name-part>
            <object-id xmlns:xlink="http://www.w3.org/1999/xlink" content-type="zoobank" xlink:type="simple">http://zoobank.org/BC69F25B-00F5-4C97-8854-BBFFB4B008DD</object-id>
          </tp:taxon-name><tp:taxon-authority>Shaverdo &amp; Balke</tp:taxon-authority><tp:taxon-status xmlns:xlink="http://www.w3.org/1999/xlink" xlink:type="simple">sp. n.</tp:taxon-status><xref ref-type="fig" rid="F11">Figs 17</xref><xref ref-type="fig" rid="F17">, 33</xref><!--PageBreak--><tp:nomenclature-citation-list><tp:nomenclature-citation><tp:taxon-name>
                <tp:taxon-name-part taxon-name-part-type="genus">Exocelina</tp:taxon-name-part>
              </tp:taxon-name><comment>undescribed sp. MB3404: <xref ref-type="bibr" rid="B21">Toussaint et al. 2014</xref>: supplementary figs 1–4, tab. 2.</comment></tp:nomenclature-citation></tp:nomenclature-citation-list></tp:nomenclature><tp:treatment-sec sec-type="type locality" id="SECID0EFXDK"><title>Type locality.</title><p>Papua New Guinea: Central Province, Moroka, Kailaki, <named-content xmlns:xlink="http://www.w3.org/1999/xlink" content-type="dwc:verbatimCoordinates" xlink:type="simple"><named-content content-type="geo-json" specific-use="{&#34;type&#34;:&#34;Point&#34;,&#34;coordinates&#34;:[147.558667,-9.402167]}" id="NCID0EOXDK" xlink:type="simple">09°24.13'S; 147°33.52'E</named-content></named-content>, 827 m a.s.l.</p></tp:treatment-sec><tp:treatment-sec sec-type="type material" id="SECID0ETXDK"><title>Type material.</title><p>
            <italic>Holotype</italic>: male “Papua New Guinea Central, Moroka, Kailaki Wareaga, 760m, 27x2009 <named-content xmlns:xlink="http://www.w3.org/1999/xlink" content-type="dwc:verbatimCoordinates" xlink:type="simple"><named-content content-type="geo-json" specific-use="{&#34;type&#34;:&#34;Point&#34;,&#34;coordinates&#34;:[147.517800,-9.423733]}" id="NCID0E5XDK" xlink:type="simple">9.25.424S 147.31.068E</named-content></named-content> Sagata (PNG227)” (<named-content xmlns:xlink="http://www.w3.org/1999/xlink" content-type="dwc:institutional_code" xlink:type="simple">ZSM</named-content>). <italic>Paratypes</italic>: <bold>Central</bold>: 39 males, 46 females with the same label as the holotype (<named-content xmlns:xlink="http://www.w3.org/1999/xlink" content-type="dwc:institutional_code" xlink:type="simple">NHMW</named-content>, <named-content xmlns:xlink="http://www.w3.org/1999/xlink" content-type="dwc:institutional_code" xlink:type="simple">ZSM</named-content>). 7 males, 6 females “Papua New Guinea: Central, Moroka area, Kailaki, 827 m, 26.x.2009, <named-content xmlns:xlink="http://www.w3.org/1999/xlink" content-type="dwc:verbatimCoordinates" xlink:type="simple"><named-content content-type="geo-json" specific-use="{&#34;type&#34;:&#34;Point&#34;,&#34;coordinates&#34;:[147.558683,-9.402233]}" id="NCID0ECZDK" xlink:type="simple">9.24.134S 147.33.521E</named-content></named-content>, Sagata (PNG225)” (<named-content xmlns:xlink="http://www.w3.org/1999/xlink" content-type="dwc:institutional_code" xlink:type="simple">NHMW</named-content>, <named-content xmlns:xlink="http://www.w3.org/1999/xlink" content-type="dwc:institutional_code" xlink:type="simple">ZSM</named-content>). 10 males, 3 females “Papua New Guinea Central, 755m, 28.x.2009 <named-content xmlns:xlink="http://www.w3.org/1999/xlink" content-type="dwc:verbatimCoordinates" xlink:type="simple"><named-content content-type="geo-json" specific-use="{&#34;type&#34;:&#34;Point&#34;,&#34;coordinates&#34;:[147.549722,-9.429722]}" id="NCID0E1ZDK" xlink:type="simple">S9 25 47 5 E147 32 59.1</named-content></named-content>, Sagata (PNG229)” (<named-content xmlns:xlink="http://www.w3.org/1999/xlink" content-type="dwc:institutional_code" xlink:type="simple">NHMW</named-content>, <named-content xmlns:xlink="http://www.w3.org/1999/xlink" content-type="dwc:institutional_code" xlink:type="simple">ZSM</named-content>). 2 males, 2 females “Papua New Guinea: Central, Kokoda Trek, 980m, i.2008, 09 <named-content xmlns:xlink="http://www.w3.org/1999/xlink" content-type="dwc:verbatimCoordinates" xlink:type="simple"><named-content content-type="geo-json" specific-use="{&#34;type&#34;:&#34;Point&#34;,&#34;coordinates&#34;:[147.609833,-15.933000]}" id="NCID0ES1DK" xlink:type="simple">15.933S 147 36.590E</named-content></named-content>, Posman (<abbrev xmlns:xlink="http://www.w3.org/1999/xlink" xlink:title="Papua New Guinea" id="ABBRID0EX1DK" xlink:type="simple">PNG</abbrev> 169)”, one male and female with green labels “DNA M.Balke 3410” and “DNA M.Balke 4118” correspondently (<named-content xmlns:xlink="http://www.w3.org/1999/xlink" content-type="dwc:institutional_code" xlink:type="simple">NHMW</named-content>, <named-content xmlns:xlink="http://www.w3.org/1999/xlink" content-type="dwc:institutional_code" xlink:type="simple">ZSM</named-content>). 4 males, 6 females “Papua New Guinea: Central, Kokoda Trek, 320m, i.2008 <named-content xmlns:xlink="http://www.w3.org/1999/xlink" content-type="dwc:verbatimCoordinates" xlink:type="simple"><named-content content-type="geo-json" specific-use="{&#34;type&#34;:&#34;Point&#34;,&#34;coordinates&#34;:[147.529850,-9.320600]}" id="NCID0EZ2DK" xlink:type="simple">09 19.236S 147 31.791E</named-content></named-content>, Posman (<abbrev xmlns:xlink="http://www.w3.org/1999/xlink" xlink:title="Papua New Guinea" id="ABBRID0E52DK" xlink:type="simple">PNG</abbrev> 168)”, one male with a green label “DNA M.Balke 3404” (<named-content xmlns:xlink="http://www.w3.org/1999/xlink" content-type="dwc:institutional_code" xlink:type="simple">NHMW</named-content>, <named-content xmlns:xlink="http://www.w3.org/1999/xlink" content-type="dwc:institutional_code" xlink:type="simple">ZSM</named-content>). 3 males, 2 females “Papua New Guinea: Central, Kokoda Trek, 590m, i.2008, <named-content xmlns:xlink="http://www.w3.org/1999/xlink" content-type="dwc:verbatimCoordinates" xlink:type="simple"><named-content content-type="geo-json" specific-use="{&#34;type&#34;:&#34;Point&#34;,&#34;coordinates&#34;:[147.615333,-9.238983]}" id="NCID0E33DK" xlink:type="simple">09 14.339S 147 36.920E</named-content></named-content>, Posman (<abbrev xmlns:xlink="http://www.w3.org/1999/xlink" xlink:title="Papua New Guinea" id="ABBRID0EB4DK" xlink:type="simple">PNG</abbrev> 170)” (<named-content xmlns:xlink="http://www.w3.org/1999/xlink" content-type="dwc:institutional_code" xlink:type="simple">NHMW</named-content>, <named-content xmlns:xlink="http://www.w3.org/1999/xlink" content-type="dwc:institutional_code" xlink:type="simple">ZSM</named-content>). <bold>National Capital District</bold>: 1 male “Papua New Guinea: National Capital District, Varirata NP, 600m, 16.xii.2007, <named-content xmlns:xlink="http://www.w3.org/1999/xlink" content-type="dwc:verbatimCoordinates" xlink:type="simple"><named-content content-type="geo-json" specific-use="{&#34;type&#34;:&#34;Point&#34;,&#34;coordinates&#34;:[147.369167,-9.436944]}" id="NCID0E44DK" xlink:type="simple">09.26.13S 147.22.09E</named-content></named-content>, Balke &amp; Sagata (<abbrev xmlns:xlink="http://www.w3.org/1999/xlink" xlink:title="Papua New Guinea" id="ABBRID0EC5DK" xlink:type="simple">PNG</abbrev> 159)” [specimen without head and pronotum] (<named-content xmlns:xlink="http://www.w3.org/1999/xlink" content-type="dwc:institutional_code" xlink:type="simple">ZSM</named-content>).</p></tp:treatment-sec><tp:treatment-sec sec-type="diagnosis" id="SECID0ER5DK"><title>Diagnosis.</title><p>Beetle medium-sized, dark brown, with paler, reddish-brown, head and pronotum; dorsal surface with fine punctation and evident microreticulation, shiny; <!--PageBreak-->pronotum with distinct lateral bead; male antennomeres simple; male protarsomere 4 with large, thick, strongly curved anterolateral hook-like seta; median lobe robust, apicolaterally with thick margins bordered with dorsolateral carina, with slightly curved, broad apex in lateral view and with truncate apex in ventral view, on both lateral sides with numerous fine setae situated linearly on anterior half of distal part of median lobe; paramere with very shallow notch on dorsal side. The species is very similar to <italic><tp:taxon-name><tp:taxon-name-part taxon-name-part-type="genus">Exocelina</tp:taxon-name-part> <tp:taxon-name-part taxon-name-part-type="species">varirata</tp:taxon-name-part></tp:taxon-name></italic> sp. n. but differs from it in the shape of the median lobe: it is more robust, lateral margins apically and subapically thicker, bordered with a dorsolateral carina; also fine distal setae on lateral sides of the median lobe are situated linearly.</p></tp:treatment-sec><tp:treatment-sec sec-type="description" id="SECID0ED6DK"><title>Description.</title><p>
            <italic>Size and shape</italic>: Beetle medium-sized (<abbrev xmlns:xlink="http://www.w3.org/1999/xlink" xlink:title="total body length without head" id="ABBRID0EL6DK" xlink:type="simple">TL-H</abbrev> 3.65–4.4 mm, <abbrev xmlns:xlink="http://www.w3.org/1999/xlink" xlink:title="total body length" id="ABBRID0ET6DK" xlink:type="simple">TL</abbrev> 4.05–4.8 mm, <abbrev xmlns:xlink="http://www.w3.org/1999/xlink" xlink:title="maximum body width" id="ABBRID0E16DK" xlink:type="simple">MW</abbrev> 1.95–2.35 mm), with oblong-oval habitus, broadest at elytral middle. <italic>Coloration</italic>: Head reddish-brown, dark brown behind eyes; pronotum reddish-brown, dark brown on disc; elytra uniformly brown to dark brown; ventrally reddish-brown, slightly darker on metacoxal plates; head appendages red to reddish-brown, legs darker distally (Fig. <xref ref-type="fig" rid="F17">33</xref>). Teneral specimens paler, with yellowish-red head and pronotum and pale brown elytra.</p><p>
            <italic>Surface sculpture</italic>: Head with relatively dense and coarse punctation (spaces between punctures 1–3 times size of punctures); diameter of punctures smaller than diameter of cells of microreticulation. Pronotum with finer, sparser, and more evenly distributed punctation than on head. Elytra with finer, sparser punctation than on pronotum, punctation very fine but evident. Pronotum and elytra with distinct microreticulation, dorsal surface shiny. Head with microreticulation slightly stronger. Metaventrite, metacoxa, and abdominal ventrites distinctly microreticulate, but with cells of microreticulation larger than on dorsal side. Metacoxal plates with longitudinal strioles and transverse wrinkles; abdominal ventrites with strioles. Ventrum with inconspicuous punctation, more evident on metacoxal plates and two last abdominal ventrites.</p><p>
            <italic>Structures</italic>: Pronotum with distinct lateral bead. Base of prosternum and neck of prosternal process with distinct ridge, smooth anteriorly, without anterolateral extensions. Blade of prosternal process lanceolate, relatively narrow, convex, with distinct bead and few setae laterally; neck and blade of prosternal process evenly jointed. Abdominal ventrite 6 slightly truncate.</p><p>
            <italic>Male</italic>: Antenna simple. Protarsomere 4 with large, thick, strongly curved anterolateral hook-like seta. Protarsomere 5 ventrally with anterior band of more than 70 short setae and posterior row of 13 relatively long, thin setae (Fig. <xref ref-type="fig" rid="F11">17A</xref>). Abdominal ventrite 6 with 3–5 lateral striae on each side. Median lobe robust, apicolaterally with thick margins bordered with dorsolateral carina, with slightly curved, broad apex in lateral view and with truncate apex in ventral view, on both lateral sides with numerous fine setae situated linearly on anterior half of distal part of median lobe (Fig. <xref ref-type="fig" rid="F11">17B–C</xref>). Paramere with very shallow notch on dorsal side, with thin, sparse, inconspicuous proximal setae and thicker, denser, and longer subdistal setae (Fig. <xref ref-type="fig" rid="F11">17D</xref>).</p><p>
            <italic>Holotype</italic>: <abbrev xmlns:xlink="http://www.w3.org/1999/xlink" xlink:title="total body length without head" id="ABBRID0EGBEK" xlink:type="simple">TL-H</abbrev> 4.15 mm, <abbrev xmlns:xlink="http://www.w3.org/1999/xlink" xlink:title="total body length" id="ABBRID0EOBEK" xlink:type="simple">TL</abbrev> 4.55 mm, <abbrev xmlns:xlink="http://www.w3.org/1999/xlink" xlink:title="maximum body width" id="ABBRID0EVBEK" xlink:type="simple">MW</abbrev> 2.25 mm.</p><!--PageBreak--><p>
            <italic>Female</italic>: Without evident differences in external morphology from males, except for not modified pro- and mesotarsi and abdominal ventrite 6 without striae.</p></tp:treatment-sec><tp:treatment-sec sec-type="distribution" id="SECID0EECEK"><title>Distribution.</title><p>Papua New Guinea: Central and National Capital District Provinces (Fig. <xref ref-type="fig" rid="F20">40</xref>).</p></tp:treatment-sec><tp:treatment-sec sec-type="etymology" id="SECID0EOCEK"><title>Etymology.</title><p>The species is named after Wareaga village. The name is a noun in the nominative singular standing in apposition.</p></tp:treatment-sec><tp:treatment-sec><!--Section generated to contain objects referenced in tp:taxon-treatment.--><fig id="F11" position="float" orientation="portrait"><label>Figures 17–18.</label><caption><p>
          <bold>17</bold> <italic><tp:taxon-name><tp:taxon-name-part taxon-name-part-type="genus">Exocelina</tp:taxon-name-part> <tp:taxon-name-part taxon-name-part-type="species">wareaga</tp:taxon-name-part></tp:taxon-name></italic> sp. n. <bold>18</bold> <italic><tp:taxon-name><tp:taxon-name-part taxon-name-part-type="genus">Exocelina</tp:taxon-name-part> <tp:taxon-name-part taxon-name-part-type="species">varirata</tp:taxon-name-part></tp:taxon-name></italic> sp. n. <bold>A</bold> male protarsomeres 4–5 in ventral view <bold>B</bold> median lobe in ventral view <bold>C</bold> median lobe in lateral view <bold>D</bold> paramere in external view.</p></caption><graphic xmlns:xlink="http://www.w3.org/1999/xlink" xlink:href="zookeys-619-045-g011.jpg" position="float" orientation="portrait" xlink:type="simple" id="oo_104352.jpg"/></fig><fig id="F17" position="float" orientation="portrait"><label>Figures 31–34.</label><caption><p>Habitus and coloration <bold>31</bold> <italic><tp:taxon-name><tp:taxon-name-part taxon-name-part-type="genus">Exocelina</tp:taxon-name-part> <tp:taxon-name-part taxon-name-part-type="species">damantiensis</tp:taxon-name-part></tp:taxon-name></italic> (Balke, 1998) <bold>32</bold> <italic><tp:taxon-name><tp:taxon-name-part taxon-name-part-type="genus">Exocelina</tp:taxon-name-part> <tp:taxon-name-part taxon-name-part-type="species">danae</tp:taxon-name-part></tp:taxon-name></italic> (Balke, 1998) <bold>33</bold> <italic><tp:taxon-name><tp:taxon-name-part taxon-name-part-type="genus">Exocelina</tp:taxon-name-part> <tp:taxon-name-part taxon-name-part-type="species">wareaga</tp:taxon-name-part></tp:taxon-name></italic> sp. n. <bold>34</bold> <italic><tp:taxon-name><tp:taxon-name-part taxon-name-part-type="genus">Exocelina</tp:taxon-name-part> <tp:taxon-name-part taxon-name-part-type="species">varirata</tp:taxon-name-part></tp:taxon-name></italic> sp. n.</p></caption><graphic xmlns:xlink="http://www.w3.org/1999/xlink" xlink:href="zookeys-619-045-g017.jpg" position="float" orientation="portrait" xlink:type="simple" id="oo_104359.jpg"/></fig><fig id="F20" position="float" orientation="portrait"><label>Figure 40.</label><caption><p>Map of Papua New Guinea showing distribution of species of the <italic><tp:taxon-name><tp:taxon-name-part taxon-name-part-type="genus">Exocelina</tp:taxon-name-part> <tp:taxon-name-part taxon-name-part-type="species">danae</tp:taxon-name-part></tp:taxon-name></italic>-group.</p></caption><graphic xmlns:xlink="http://www.w3.org/1999/xlink" xlink:href="zookeys-619-045-g020.jpg" position="float" orientation="portrait" xlink:type="simple" id="oo_104362.jpg"/></fig></tp:treatment-sec><ref-list><ref id="B21"><mixed-citation xmlns:xlink="http://www.w3.org/1999/xlink" xlink:type="simple">
          <person-group><name name-style="western"><surname>Toussaint</surname><given-names>EFA</given-names></name><name name-style="western"><surname>Hall</surname><given-names>R</given-names></name><name name-style="western"><surname>Monaghan</surname><given-names>MT</given-names></name><name name-style="western"><surname>Sagata</surname><given-names>K</given-names></name><name name-style="western"><surname>Ibalim</surname><given-names>S</given-names></name><name name-style="western"><surname>Shaverdo</surname><given-names>HV</given-names></name><name name-style="western"><surname>Vogler</surname><given-names>AP</given-names></name><name name-style="western"><surname>Pons</surname><given-names>J</given-names></name><name name-style="western"><surname>Balke</surname><given-names>M</given-names></name></person-group> (<year>2014</year>) <article-title>The towering orogeny of New Guinea as a trigger for arthropod megadiversity.</article-title> <source>Nature Communications</source> <volume>1</volume>: <fpage>1</fpage>–<lpage>10</lpage> + 10 supplements, 5: 4001. doi: <ext-link xlink:type="simple" ext-link-type="doi" xlink:href="10.1038/ncomms5001">10.1038/ncomms5001</ext-link></mixed-citation></ref></ref-list></tp:taxon-treatment>
