# Supplementary material for: Taxonomic revision of New Guinea diving beetles of the Exocelina danae group, with the description of ten new species (Coleoptera, Dytiscidae, Copelatinae)
Source: Zookeys. 2016 Sep 27;(619):45–102. doi: 10.3897/zookeys.619.9951 (PMC5090162; doi:10.3897/zookeys.619.9951)
Supplement: XML Treatment for Exocelina woitapensis [file zookeys.619.9951-treatment15.xml]

<!DOCTYPE tp:taxon-treatment
  PUBLIC "-//TaxonX//DTD Taxonomic Treatment Publishing DTD v0 20100105//EN" "tax-treatment-NSO.dtd">
<tp:taxon-treatment xmlns:tp="http://www.plazi.org/taxpub"><tp:treatment-meta><kwd-group><label>Taxon classification</label><kwd><named-content content-type="kingdom">Animalia</named-content></kwd><kwd><named-content content-type="order">Coleoptera</named-content></kwd><kwd><named-content content-type="family">Dytiscidae</named-content></kwd></kwd-group><mixed-citation publication-type="journal"><person-group><name><surname>Shaverdo</surname><given-names>Helena</given-names></name><name><surname>Sagata</surname><given-names>Katayo</given-names></name><name><surname>Balke</surname><given-names>Michael</given-names></name></person-group><article-title>Taxonomic revision of New Guinea diving beetles of the <italic><tp:taxon-name><tp:taxon-name-part taxon-name-part-type="genus">Exocelina</tp:taxon-name-part> <tp:taxon-name-part taxon-name-part-type="species">danae</tp:taxon-name-part></tp:taxon-name></italic> group, with the description of ten new species (<tp:taxon-name><tp:taxon-name-part taxon-name-part-type="order">Coleoptera</tp:taxon-name-part></tp:taxon-name>, <tp:taxon-name><tp:taxon-name-part taxon-name-part-type="family">Dytiscidae</tp:taxon-name-part></tp:taxon-name>, <tp:taxon-name><tp:taxon-name-part taxon-name-part-type="subfamily">Copelatinae</tp:taxon-name-part></tp:taxon-name>)</article-title><source>Zookeys</source><day>27</day><month>9</month><year>2016</year><volume>2016</volume><issue>619</issue><fpage>45</fpage><lpage>102</lpage><pub-id pub-id-type="doi">10.3897/zookeys.619.9951</pub-id></mixed-citation></tp:treatment-meta><tp:nomenclature><label>15.</label><tp:taxon-name>
            <tp:taxon-name-part taxon-name-part-type="genus">Exocelina</tp:taxon-name-part>
            <tp:taxon-name-part taxon-name-part-type="species">woitapensis</tp:taxon-name-part>
            <object-id xmlns:xlink="http://www.w3.org/1999/xlink" content-type="zoobank" xlink:type="simple">http://zoobank.org/B59DD2AA-1304-42DD-86A2-00DA8342BFCC</object-id>
          </tp:taxon-name><tp:taxon-authority>Shaverdo &amp; Balke</tp:taxon-authority><tp:taxon-status xmlns:xlink="http://www.w3.org/1999/xlink" xlink:type="simple">sp. n.</tp:taxon-status><xref ref-type="fig" rid="F3">Figs 6</xref><xref ref-type="fig" rid="F16">, 28</xref><tp:nomenclature-citation-list><tp:nomenclature-citation><tp:taxon-name>
                <tp:taxon-name-part taxon-name-part-type="genus">Exocelina</tp:taxon-name-part>
              </tp:taxon-name><comment>undescribed sp. MB3399: <xref ref-type="bibr" rid="B21">Toussaint et al. 2014</xref>: supplementary figs 1–4, tab. 2.</comment></tp:nomenclature-citation></tp:nomenclature-citation-list></tp:nomenclature><tp:treatment-sec sec-type="type locality" id="SECID0EPEEK"><title>Type locality.</title><p>Papua New Guinea: Central Province, Woitape, <named-content xmlns:xlink="http://www.w3.org/1999/xlink" content-type="dwc:verbatimCoordinates" xlink:type="simple"><named-content content-type="geo-json" specific-use="{&#34;type&#34;:&#34;Point&#34;,&#34;coordinates&#34;:[147.228000,-8.521500]}" id="NCID0EYEEK" xlink:type="simple">08°31.29'S; 147°13.68'E</named-content></named-content>, 1700 m a.s.l.</p></tp:treatment-sec><tp:treatment-sec sec-type="type material" id="SECID0E4EEK"><title>Type material.</title><p>
            <italic>Holotype</italic>: male “Papua New Guinea: Central, Woitape, 1700m, i.2008, <named-content xmlns:xlink="http://www.w3.org/1999/xlink" content-type="dwc:verbatimCoordinates" xlink:type="simple"><named-content content-type="geo-json" specific-use="{&#34;type&#34;:&#34;Point&#34;,&#34;coordinates&#34;:[147.228067,-8.521500]}" id="NCID0EIFEK" xlink:type="simple">08 31.290S 147 13.684'E</named-content></named-content>, Posman (<abbrev xmlns:xlink="http://www.w3.org/1999/xlink" xlink:title="Papua New Guinea" id="ABBRID0ENFEK" xlink:type="simple">PNG</abbrev> 166)” (<named-content xmlns:xlink="http://www.w3.org/1999/xlink" content-type="dwc:institutional_code" xlink:type="simple">ZSM</named-content>). <italic>Paratypes</italic>: 2 males, 1 female with the same label as the holotype, the male additionally with a green label “DNA M.Balke 3399” (<named-content xmlns:xlink="http://www.w3.org/1999/xlink" content-type="dwc:institutional_code" xlink:type="simple">ZSM</named-content>). 1 male, 3 females “Papua New Guinea: Central, Woitape, 1500m, i.2008, <named-content xmlns:xlink="http://www.w3.org/1999/xlink" content-type="dwc:verbatimCoordinates" xlink:type="simple"><named-content content-type="geo-json" specific-use="{&#34;type&#34;:&#34;Point&#34;,&#34;coordinates&#34;:[147.258017,-8.552967]}" id="NCID0ENGEK" xlink:type="simple">08 33.178S 147 15.481E</named-content></named-content>, Posman (<abbrev xmlns:xlink="http://www.w3.org/1999/xlink" xlink:title="Papua New Guinea" id="ABBRID0ESGEK" xlink:type="simple">PNG</abbrev> 167)”, one female additionally with a green label “DNA M.Balke 3402” (<named-content xmlns:xlink="http://www.w3.org/1999/xlink" content-type="dwc:institutional_code" xlink:type="simple">NHMW</named-content>, <named-content xmlns:xlink="http://www.w3.org/1999/xlink" content-type="dwc:institutional_code" xlink:type="simple">ZSM</named-content>). 1 male “Papua New Guinea: Central, Woitape, 1600m, i.2008, <named-content xmlns:xlink="http://www.w3.org/1999/xlink" content-type="dwc:verbatimCoordinates" xlink:type="simple"><named-content content-type="geo-json" specific-use="{&#34;type&#34;:&#34;Point&#34;,&#34;coordinates&#34;:[147.234983,-8.526350]}" id="NCID0EQHEK" xlink:type="simple">08 31.581S 147 14.099E</named-content></named-content>, Posman (<abbrev xmlns:xlink="http://www.w3.org/1999/xlink" xlink:title="Papua New Guinea" id="ABBRID0EVHEK" xlink:type="simple">PNG</abbrev> 165)” (<named-content xmlns:xlink="http://www.w3.org/1999/xlink" content-type="dwc:institutional_code" xlink:type="simple">ZSM</named-content>). 1 female “Papua New Guinea: Central, Kokoda Trek, 590m, i.2008, <named-content xmlns:xlink="http://www.w3.org/1999/xlink" content-type="dwc:verbatimCoordinates" xlink:type="simple"><named-content content-type="geo-json" specific-use="{&#34;type&#34;:&#34;Point&#34;,&#34;coordinates&#34;:[147.615333,-9.238983]}" id="NCID0EHIEK" xlink:type="simple">09 14.339S 147 36.920E</named-content></named-content>, Posman (<abbrev xmlns:xlink="http://www.w3.org/1999/xlink" xlink:title="Papua New Guinea" id="ABBRID0EMIEK" xlink:type="simple">PNG</abbrev> 170)” (<named-content xmlns:xlink="http://www.w3.org/1999/xlink" content-type="dwc:institutional_code" xlink:type="simple">ZSM</named-content>).</p></tp:treatment-sec><tp:treatment-sec sec-type="diagnosis" id="SECID0E2IEK"><title>Diagnosis.</title><p>Beetle medium-sized; piceous, with reddish brown head and pronotum, later often with darker disc; matt, with strong punctation and microreticulation; male antennae simple; male protarsomere 4 with large, thick, strongly curved anterolateral hook-like seta; median lobe relatively broad, with slightly curved, rounded apex in lateral view and with askew truncate apex in ventral view, on both lateral sides with numerous strong setae situated broad-linearly on whole distal part of median lobe; paramere with small notch on dorsal side. The species is very similar to <italic><tp:taxon-name><tp:taxon-name-part taxon-name-part-type="genus">Exocelina</tp:taxon-name-part> <tp:taxon-name-part taxon-name-part-type="species">kabwumensis</tp:taxon-name-part></tp:taxon-name></italic> sp. n. but differs from it in the larger body size, broader median lobe, and the presence of numerous thick distal setae laterally on the median lobe. It is also similar to <italic><tp:taxon-name><tp:taxon-name-part taxon-name-part-type="genus">Exocelina</tp:taxon-name-part> <tp:taxon-name-part taxon-name-part-type="species">andakombensis</tp:taxon-name-part></tp:taxon-name></italic> sp. n. and <italic><tp:taxon-name><tp:taxon-name-part taxon-name-part-type="genus">Exocelina</tp:taxon-name-part> <tp:taxon-name-part taxon-name-part-type="species">injiensis</tp:taxon-name-part></tp:taxon-name></italic> sp. n. but differs from them in the larger body size, shape of the median lobe, and more numerous and more sparsely situated thick distal setae laterally on the median lobe. From <italic><tp:taxon-name><tp:taxon-name-part taxon-name-part-type="genus">Exocelina</tp:taxon-name-part> <tp:taxon-name-part taxon-name-part-type="species">kabwumensis</tp:taxon-name-part></tp:taxon-name></italic> and <italic><tp:taxon-name><tp:taxon-name-part taxon-name-part-type="genus">Exocelina</tp:taxon-name-part> <tp:taxon-name-part taxon-name-part-type="species">andakombensis</tp:taxon-name-part></tp:taxon-name></italic>, it also differs in the large, thick, strongly curved anterolateral hook-like seta of protarsomere 4. This species co-occurs with <italic><tp:taxon-name><tp:taxon-name-part taxon-name-part-type="genus">Exocelina</tp:taxon-name-part> <tp:taxon-name-part taxon-name-part-type="species">posmani</tp:taxon-name-part></tp:taxon-name></italic> sp. n., see under its diagnosis for their morphological differences.</p></tp:treatment-sec><tp:treatment-sec sec-type="description" id="SECID0E4KEK"><title>Description.</title><p>
            <italic>Size and shape</italic>: Beetle medium-sized (<abbrev xmlns:xlink="http://www.w3.org/1999/xlink" xlink:title="total body length without head" id="ABBRID0EFLEK" xlink:type="simple">TL-H</abbrev> 3.6–4.0 mm, <abbrev xmlns:xlink="http://www.w3.org/1999/xlink" xlink:title="total body length" id="ABBRID0ENLEK" xlink:type="simple">TL</abbrev> 4.0–4.35 mm, <abbrev xmlns:xlink="http://www.w3.org/1999/xlink" xlink:title="maximum body width" id="ABBRID0EULEK" xlink:type="simple">MW</abbrev> 2.0–2.15 mm), with oblong-oval habitus, broadest at elytral mid<!--PageBreak-->dle. <italic>Coloration</italic>: Head reddish brown to dark brown, with small darker areas posterior to eyes and sometimes brown V-like spot in vertex; pronotum reddish brown, with darker (to piceous) disc; elytra brown to piceous, with narrow reddish sutural lines; head appendages and legs proximally yellowish red, legs distally darker, reddish brown, especially metathoracic legs (Fig. <xref ref-type="fig" rid="F16">28</xref>). Teneral specimens paler.</p><p>
            <italic>Surface sculpture</italic>: As in <italic><tp:taxon-name><tp:taxon-name-part taxon-name-part-type="genus">Exocelina</tp:taxon-name-part> <tp:taxon-name-part taxon-name-part-type="species">andakombensis</tp:taxon-name-part></tp:taxon-name></italic> sp. n.</p><p>
            <italic>Structures</italic>: Pronotum with distinct lateral bead. Base of prosternum and neck of prosternal process with distinct ridge, slightly rounded anteriorly. Blade of prosternal process lanceolate, relatively broad, slightly convex, and smooth, with distinct lateral bead and few lateral setae; neck and blade of prosternal process evenly jointed. Abdominal ventrite 6 slightly truncate.</p><p>
            <italic>Male</italic>: Antennae simple. Protarsomere 4 with large, thick, strongly curved anterolateral hook-like seta. Protarsomere 5 ventrally with anterior band of ca. 60 and posterior row of 16 relatively long, thin setae (Fig. <xref ref-type="fig" rid="F3">6A</xref>). Median lobe relatively broad, with slightly curved, elongate, rounded apex in lateral view and with askew truncate apex in ventral view, on both lateral sides with numerous strong setae situated broad-linearly on whole distal part of median lobe (Fig. <xref ref-type="fig" rid="F3">6B–C</xref>). Paramere with small notch on dorsal side and dense setae on subdistal part; proximal setae inconspicuous (Fig. <xref ref-type="fig" rid="F3">6D</xref>). Abdominal ventrite 6 with 5–8 lateral striae on each side.</p><p>
            <italic>Holotype</italic>: <abbrev xmlns:xlink="http://www.w3.org/1999/xlink" xlink:title="total body length without head" id="ABBRID0EMNEK" xlink:type="simple">TL-H</abbrev> 4 mm, <abbrev xmlns:xlink="http://www.w3.org/1999/xlink" xlink:title="total body length" id="ABBRID0EUNEK" xlink:type="simple">TL</abbrev> 4.5 mm, <abbrev xmlns:xlink="http://www.w3.org/1999/xlink" xlink:title="maximum body width" id="ABBRID0E2NEK" xlink:type="simple">MW</abbrev> 2.15 mm.</p><p>
            <italic>Female</italic>: Without evident differences in external morphology from males, except for not modified pro- and mesotarsi and abdominal ventrite 6 without striae.</p></tp:treatment-sec><tp:treatment-sec sec-type="distribution" id="SECID0EJOEK"><title>Distribution.</title><p>Papua New Guinea: Central Province (Fig. <xref ref-type="fig" rid="F20">40</xref>).</p></tp:treatment-sec><tp:treatment-sec sec-type="etymology" id="SECID0ETOEK"><title>Etymology.</title><p>The species is named after Woitape Village. The name is an adjective in the nominative singular.</p></tp:treatment-sec><tp:treatment-sec><!--Section generated to contain objects referenced in tp:taxon-treatment.--><fig id="F3" position="float" orientation="portrait"><label>Figures 5–6.</label><caption><p>
          <bold>5</bold> <italic><tp:taxon-name><tp:taxon-name-part taxon-name-part-type="genus">Exocelina</tp:taxon-name-part> <tp:taxon-name-part taxon-name-part-type="species">kabwumensis</tp:taxon-name-part></tp:taxon-name></italic> sp. n. <bold>6</bold> <italic><tp:taxon-name><tp:taxon-name-part taxon-name-part-type="genus">Exocelina</tp:taxon-name-part> <tp:taxon-name-part taxon-name-part-type="species">woitapensis</tp:taxon-name-part></tp:taxon-name></italic> sp. n. <bold>A</bold> male protarsomeres 4–5 in ventral view <bold>B</bold> median lobe in ventral view <bold>C</bold> median lobe in lateral view <bold>D</bold> paramere in external view.</p></caption><graphic xmlns:xlink="http://www.w3.org/1999/xlink" xlink:href="zookeys-619-045-g003.jpg" position="float" orientation="portrait" xlink:type="simple" id="oo_104344.jpg"/></fig><fig id="F16" position="float" orientation="portrait"><label>Figures 27–30.</label><caption><p>Habitus and coloration <bold>27</bold> <italic><tp:taxon-name><tp:taxon-name-part taxon-name-part-type="genus">Exocelina</tp:taxon-name-part> <tp:taxon-name-part taxon-name-part-type="species">kabwumensis</tp:taxon-name-part></tp:taxon-name></italic> sp. n. <bold>28</bold> <italic><tp:taxon-name><tp:taxon-name-part taxon-name-part-type="genus">Exocelina</tp:taxon-name-part> <tp:taxon-name-part taxon-name-part-type="species">woitapensis</tp:taxon-name-part></tp:taxon-name></italic> sp. n. <bold>29</bold> <italic><tp:taxon-name><tp:taxon-name-part taxon-name-part-type="genus">Exocelina</tp:taxon-name-part> <tp:taxon-name-part taxon-name-part-type="species">andakombensis</tp:taxon-name-part></tp:taxon-name></italic> sp. n. <bold>30</bold> <italic><tp:taxon-name><tp:taxon-name-part taxon-name-part-type="genus">Exocelina</tp:taxon-name-part> <tp:taxon-name-part taxon-name-part-type="species">injiensis</tp:taxon-name-part></tp:taxon-name></italic> sp. n.</p></caption><graphic xmlns:xlink="http://www.w3.org/1999/xlink" xlink:href="zookeys-619-045-g016.jpg" position="float" orientation="portrait" xlink:type="simple" id="oo_104358.jpg"/></fig><fig id="F20" position="float" orientation="portrait"><label>Figure 40.</label><caption><p>Map of Papua New Guinea showing distribution of species of the <italic><tp:taxon-name><tp:taxon-name-part taxon-name-part-type="genus">Exocelina</tp:taxon-name-part> <tp:taxon-name-part taxon-name-part-type="species">danae</tp:taxon-name-part></tp:taxon-name></italic>-group.</p></caption><graphic xmlns:xlink="http://www.w3.org/1999/xlink" xlink:href="zookeys-619-045-g020.jpg" position="float" orientation="portrait" xlink:type="simple" id="oo_104362.jpg"/></fig></tp:treatment-sec><ref-list><ref id="B21"><mixed-citation xmlns:xlink="http://www.w3.org/1999/xlink" xlink:type="simple">
          <person-group><name name-style="western"><surname>Toussaint</surname><given-names>EFA</given-names></name><name name-style="western"><surname>Hall</surname><given-names>R</given-names></name><name name-style="western"><surname>Monaghan</surname><given-names>MT</given-names></name><name name-style="western"><surname>Sagata</surname><given-names>K</given-names></name><name name-style="western"><surname>Ibalim</surname><given-names>S</given-names></name><name name-style="western"><surname>Shaverdo</surname><given-names>HV</given-names></name><name name-style="western"><surname>Vogler</surname><given-names>AP</given-names></name><name name-style="western"><surname>Pons</surname><given-names>J</given-names></name><name name-style="western"><surname>Balke</surname><given-names>M</given-names></name></person-group> (<year>2014</year>) <article-title>The towering orogeny of New Guinea as a trigger for arthropod megadiversity.</article-title> <source>Nature Communications</source> <volume>1</volume>: <fpage>1</fpage>–<lpage>10</lpage> + 10 supplements, 5: 4001. doi: <ext-link xlink:type="simple" ext-link-type="doi" xlink:href="10.1038/ncomms5001">10.1038/ncomms5001</ext-link></mixed-citation></ref></ref-list></tp:taxon-treatment>
